# Supplementary material for: 4,6-Di­bromo-N-{3-[(4,6-di­bromo-2,3-di­methyl­phenyl)imino]butan-2-yl­idene}-2,3-di­methyl­aniline
Source: Acta Crystallogr Sect E Struct Rep Online. 2013 Sep 4;69(Pt 10):o1496. doi: 10.1107/S1600536813023921 (PMC3790371; doi:10.1107/S1600536813023921)
Supplement: Supplementary file 1 [file e-69-o1496-sup1.cif]

##############################################################################
#                                                                            #
# This CIF contains the data in a paper accepted for publication in          #
# Acta Crystallographica Section E. It conforms to the requirements of       #
# Notes for Authors for Acta Crystallographica Section E, and has been       #
# peer reviewed under the auspices of the IUCr Commission on Journals.       #
#                                                                            #
# Full details of the Crystallographic Information File format               #
# are given in the paper "The Crystallographic Information File (CIF):       #
# a New Standard Archive File for Crystallography" by S. R. Hall, F. H.      #
# Allen and I. D. Brown [Acta Cryst. (1991), A47, 655-685].                  #
#                                                                            #
# The current version of the core CIF dictionary is obtainable from          #
# ftp://ftp.iucr.org/pub/cif_core.dic.                                       #
#                                                                            #
# Software is freely available for graphical display of the structure(s)     #
# in this CIF. For information consult the CIF software page                 #
# http://www.iucr.org/resources/cif/software.                                #
#                                                                            #
# This file may be used for bona fide research purposes within the           #
# scientific community so long as proper attribution is given to the journal # 
# article from which it was obtained.                                        #
#                                                                            #
##############################################################################
data_I
_audit_creation_method
;
  Olex2 1.2
  (compiled Apr 23 2013 17:54:37, GUI svn.r4466)
;
_journal_date_recd_electronic     2013-07-11
_journal_date_accepted     2013-08-26
_journal_name_full     'Acta Crystallographica, Section E'
_journal_year     2013
_journal_volume     69
_journal_issue     10
_journal_page_first     o1496
_journal_page_last     o1496
_journal_paper_category     QO
_journal_paper_doi     10.1107/S1600536813023921
_journal_coeditor_code     RK2409
_publ_contact_author_name     'Zhengyin Du*'
_publ_contact_author_address
;
 Key Laboratory of Eco--Environment--Related Polymer Materials of the Ministry
 of Education, Key Laboratory of Polymer Materials of Gansu Province, College
 of Chemistry & Chemical Engineering, Northwest Normal University, Lanzhou
 730070, People's Republic of China
;
_publ_contact_author_email     'clinton_du@126.com'
_publ_contact_author_fax     ?
_publ_contact_author_phone     ?
_publ_section_title
;\
4,6-Dibromo-<i>N</i>-{3-[(4,6-dibromo-2,3-dimethylphenyl)imino]butan-\
2-ylidene}-2,3-dimethylaniline
;
loop_
    _publ_author_name
    _publ_author_footnote
    _publ_author_address
    'Huang, Lina' .
;
Key Laboratory of Eco-Environment-Related Polymer Materials of the Ministry
of Education
Key Laboratory of Polymer Materials of Gansu Province
College of Chemistry & Chemical Engineering
Northwest Normal University
Lanzhou 730070
People's Republic of China
;
    'Du, Zhengyin' .
;
Key Laboratory of Eco-Environment-Related Polymer Materials of the Ministry
of Education
Key Laboratory of Polymer Materials of Gansu Province
College of Chemistry & Chemical Engineering
Northwest Normal University
Lanzhou 730070
People's Republic of China
;
    'Liu, Wei' .
;
Key Laboratory of Eco-Environment-Related Polymer Materials of the Ministry
of Education
Key Laboratory of Polymer Materials of Gansu Province
College of Chemistry & Chemical Engineering
Northwest Normal University
Lanzhou 730070
People's Republic of China
;
    'Che, Fushou' .
;
Key Laboratory of Eco-Environment-Related Polymer Materials of the Ministry
of Education
Key Laboratory of Polymer Materials of Gansu Province
College of Chemistry & Chemical Engineering
Northwest Normal University
Lanzhou 730070
People's Republic of China
;
_chemical_name_systematic
;\
4,6-Dibromo-<i>N</i>-{3-[(4,6-dibromo-2,3-dimethylphenyl)imino]butan-\
2-ylidene}-2,3-dimethylaniline
;
_chemical_name_common     ?
_chemical_formula_moiety     'C20 H20 Br4 N2'
_chemical_formula_sum     'C20 H20 Br4 N2'
_chemical_formula_iupac     'C20 H20 Br4 N2'
_chemical_formula_weight     607.98
_chemical_melting_point     ?
_space_group_crystal_system     monoclinic
_space_group_name_H-M_alt     'P 21/n'
_space_group_name_Hall     '-P 2yn'
loop_
    _space_group_symop_id
    _space_group_symop_operation_xyz
    1 'x, y, z'
    2 '-x+1/2, y+1/2, -z+1/2'
    3 '-x, -y, -z'
    4 'x-1/2, -y-1/2, z-1/2'
_cell_length_a     5.5582(6)
_cell_length_b     12.8881(15)
_cell_length_c     14.8377(11)
_cell_angle_alpha     90.00
_cell_angle_beta     98.782(8)
_cell_angle_gamma     90.00
_cell_volume     1050.43(19)
_cell_formula_units_Z     2
_cell_measurement_reflns_used     2210
_cell_measurement_theta_min     3.3990
_cell_measurement_theta_max     70.3940
_cell_measurement_temperature     150.00(10)
_exptl_crystal_description     'block'
_exptl_crystal_colour     'clear light yellow'
_exptl_crystal_size_max     0.29
_exptl_crystal_size_mid     0.17
_exptl_crystal_size_min     0.16
_exptl_crystal_density_diffrn     1.922
_exptl_crystal_density_meas     ?
_exptl_crystal_density_method     'not measured'
_exptl_crystal_F_000     588
_exptl_absorpt_coefficient_mu     9.398
_exptl_absorpt_correction_type     multi-scan
_exptl_absorpt_process_details
;
(<i>CrysAlis PRO</i>; Agilent, 2013)
;
_exptl_absorpt_correction_T_min     0.68774
_exptl_absorpt_correction_T_max     1.00000
_exptl_special_details     ?
_diffrn_ambient_temperature     150.00(10)
_diffrn_radiation_type     'Cu K\a'
_diffrn_radiation_wavelength     1.5418
_diffrn_radiation_monochromator     'mirror'
_diffrn_measurement_device_type     'Agilent SuperNova (Dual, Cu at zero, Eos)'
_diffrn_measurement_method     '\w--scans'
_diffrn_detector_area_resol_mean     16.0733
_diffrn_reflns_number     4675
_diffrn_reflns_av_R_equivalents     0.0286
_diffrn_reflns_theta_min     4.57
_diffrn_reflns_theta_max     68.21
_diffrn_reflns_theta_full     68.00
_diffrn_measured_fraction_theta_max     0.9943
_diffrn_measured_fraction_theta_full     0.9324
_diffrn_reflns_limit_h_min     -6
_diffrn_reflns_limit_h_max     4
_diffrn_reflns_limit_k_min     -15
_diffrn_reflns_limit_k_max     15
_diffrn_reflns_limit_l_min     -17
_diffrn_reflns_limit_l_max     17
_diffrn_standards_number     ?
_diffrn_standards_interval_count     ?
_diffrn_standards_interval_time     ?
_diffrn_standards_decay_%     ?
_refine_special_details
;
 Refinement of <i>F</i>^2^ against ALL reflections. The weighted
 <i>R</i>--factor <i>wR</i> and goodness of fit <i>S</i> are based on
 <i>F</i>^2^, conventional <i>R</i>--factors <i>R</i> are based on <i>F</i>,
 with <i>F</i> set to zero for negative <i>F</i>^2^. The threshold expression
 of <i>F</i>^2^ > \s(<i>F</i>^2^) is used only for calculating
 <i>R</i>--factors(gt) <i>etc</i>. and is not relevant to the choice of
 reflections for refinement. <i>R</i>--factors based on <i>F</i>^2^ are
 statistically about twice as large as those based on <i>F</i>, and
 <i>R</i>--factors based on ALL data will be even larger.
;
_reflns_number_total     1921
_reflns_number_gt     1777
_reflns_threshold_expression     >2\s(I)
_refine_ls_structure_factor_coef     Fsqd
_refine_ls_matrix_type     full
_refine_ls_R_factor_all     0.0474
_refine_ls_R_factor_gt     0.0442
_refine_ls_wR_factor_gt     0.1311
_refine_ls_wR_factor_ref     0.1345
_refine_ls_goodness_of_fit_ref     1.113
_refine_ls_restrained_S_all     1.113
_refine_ls_number_reflns     1921
_refine_ls_number_parameters     121
_refine_ls_number_restraints     0
_refine_ls_hydrogen_treatment     constr
_refine_ls_weighting_scheme     calc
_refine_ls_weighting_details
         'calc w=1/[\s^2^(Fo^2^)+(0.0802P)^2^+2.2115P] where P=(Fo^2^+2Fc^2^)/3'
_atom_sites_solution_hydrogens     geom
_atom_sites_solution_primary     direct
_atom_sites_solution_secondary     difmap
_refine_ls_shift/su_max     0.000
_refine_ls_shift/su_mean     0.000
_refine_diff_density_max     0.704
_refine_diff_density_min     -1.038
_refine_ls_extinction_method     'none'
_refine_ls_extinction_coef     ?
loop_
    _atom_type_symbol
    _atom_type_description
    _atom_type_scat_dispersion_real
    _atom_type_scat_dispersion_imag
    _atom_type_scat_source
    'C' 'C' 0.0181 0.0091
                         'International Tables Vol C Tables 4.2.6.8 and 6.1.1.4'
    'H' 'H' 0.0000 0.0000
                         'International Tables Vol C Tables 4.2.6.8 and 6.1.1.4'
    'N' 'N' 0.0311 0.0180
                         'International Tables Vol C Tables 4.2.6.8 and 6.1.1.4'
    'Br' 'Br' -0.6763 1.2805
                         'International Tables Vol C Tables 4.2.6.8 and 6.1.1.4'
_computing_data_collection     '<i>CrysAlis PRO</i> (Agilent, 2013)'
_computing_cell_refinement     '<i>CrysAlis PRO</i> (Agilent, 2013)'
_computing_data_reduction     '<i>CrysAlis RED</i> (Agilent, 2013)'
_computing_structure_solution     '<i>SUPERFLIP</i> (Palatinus & Chapuis, 2007)'
_computing_structure_refinement
                                  '<i>OLEX2</i> (Dolomanov <i>et al.</i>, 2009)'
_computing_molecular_graphics     '<i>OLEX2</i> (Dolomanov <i>et al.</i>, 2009)'
_computing_publication_material
                                  '<i>OLEX2</i> (Dolomanov <i>et al.</i>, 2009)'
loop_
    _atom_site_type_symbol
    _atom_site_label
    _atom_site_fract_x
    _atom_site_fract_y
    _atom_site_fract_z
    _atom_site_U_iso_or_equiv
    _atom_site_adp_type
    _atom_site_calc_flag
    _atom_site_refinement_flags
    _atom_site_occupancy
    _atom_site_symmetry_multiplicity
    _atom_site_disorder_assembly
    _atom_site_disorder_group
    Br Br2 0.84461(11) 0.31214(5) 0.68427(4) 0.0431(2) Uani d . 1 1 . .
    N N1 0.5517(8) 0.5134(4) 0.6182(3) 0.0327(9) Uani d . 1 1 . .
    C C2 0.2754(9) 0.4881(4) 0.8311(3) 0.0269(9) Uani d . 1 1 . .
    C C3 0.6169(9) 0.3862(4) 0.7425(3) 0.0277(10) Uani d . 1 1 . .
    C C4 0.4939(9) 0.4723(4) 0.7012(3) 0.0275(10) Uani d . 1 1 . .
    C C5 0.3261(10) 0.5238(4) 0.7464(3) 0.0296(10) Uani d . 1 1 . .
    C C6 0.4633(10) 0.4739(4) 0.5417(3) 0.0341(11) Uani d . 1 1 . .
    C C7 0.5762(9) 0.3504(4) 0.8271(3) 0.0293(10) Uani d . 1 1 . .
    H H7 0.6616 0.2939 0.8548 0.035 Uiso calc R 1 1 . .
    C C1 0.1862(10) 0.6189(4) 0.7022(3) 0.0341(11) Uani d . 1 1 . .
    H H1A 0.0200 0.5999 0.6813 0.051 Uiso calc R 1 1 . .
    H H1B 0.2604 0.6422 0.6515 0.051 Uiso calc R 1 1 . .
    H H1C 0.1912 0.6736 0.7463 0.051 Uiso calc R 1 1 . .
    C C8 0.2980(12) 0.3814(5) 0.5268(3) 0.0438(14) Uani d . 1 1 . .
    H H8A 0.1479 0.4010 0.4898 0.066 Uiso calc R 1 1 . .
    H H8B 0.2654 0.3560 0.5845 0.066 Uiso calc R 1 1 . .
    H H8C 0.3751 0.3278 0.4964 0.066 Uiso calc R 1 1 . .
    C C9 0.0867(10) 0.5414(4) 0.8773(4) 0.0378(12) Uani d . 1 1 . .
    H H9A 0.1616 0.5968 0.9148 0.057 Uiso calc R 1 1 . .
    H H9B 0.0170 0.4924 0.9146 0.057 Uiso calc R 1 1 . .
    H H9C -0.0388 0.5691 0.8321 0.057 Uiso calc R 1 1 . .
    C C10 0.4039(9) 0.4017(4) 0.8689(3) 0.0277(10) Uani d . 1 1 . .
    Br Br1 0.34078(11) 0.34478(4) 0.98167(3) 0.0379(2) Uani d . 1 1 . .
loop_
    _atom_site_aniso_label
    _atom_site_aniso_U_11
    _atom_site_aniso_U_22
    _atom_site_aniso_U_33
    _atom_site_aniso_U_12
    _atom_site_aniso_U_13
    _atom_site_aniso_U_23
    Br2 0.0473(4) 0.0546(4) 0.0317(3) -0.0012(3) 0.0199(3) -0.0110(2)
    N1 0.043(2) 0.043(2) 0.0129(18) -0.0155(19) 0.0064(16) 0.0029(17)
    C2 0.035(2) 0.030(2) 0.017(2) -0.0044(19) 0.0075(17) -0.0020(17)
    C3 0.038(2) 0.032(2) 0.015(2) -0.005(2) 0.0109(17) -0.0075(18)
    C4 0.042(3) 0.032(2) 0.0096(19) -0.012(2) 0.0066(17) -0.0023(17)
    C5 0.047(3) 0.026(2) 0.015(2) -0.006(2) 0.0046(19) 0.0011(18)
    C6 0.047(3) 0.044(3) 0.013(2) -0.016(2) 0.0102(19) 0.001(2)
    C7 0.042(3) 0.025(2) 0.022(2) -0.003(2) 0.007(2) -0.0012(17)
    C1 0.053(3) 0.029(2) 0.019(2) -0.004(2) 0.001(2) 0.0107(19)
    C8 0.061(4) 0.058(3) 0.013(2) -0.031(3) 0.007(2) 0.000(2)
    C9 0.045(3) 0.042(3) 0.029(3) 0.005(2) 0.015(2) -0.003(2)
    C10 0.044(3) 0.030(2) 0.0102(18) -0.004(2) 0.0077(17) 0.0000(17)
    Br1 0.0605(4) 0.0407(4) 0.0159(3) 0.0013(2) 0.0171(2) 0.00654(19)
_geom_special_details
;
 All s.u.'s (except the s.u. in the dihedral angle between two l.s. planes)
 are estimated using the full covariance matrix. The cell s.u.'s are taken
 into account individually in the estimation of s.u.'s in distances, angles
 and torsion angles; correlations between s.u.'s in cell parameters are only
 used when they are defined by crystal symmetry. An approximate (isotropic)
 treatment of cell s.u.'s is used for estimating s.u.'s involving l.s. planes.
;
loop_
    _geom_bond_atom_site_label_1
    _geom_bond_atom_site_label_2
    _geom_bond_site_symmetry_2
    _geom_bond_distance
    _geom_bond_publ_flag
    Br2 C3 . 1.895(5) ?
    N1 C4 . 1.422(6) ?
    N1 C6 . 1.273(6) ?
    C2 C5 . 1.406(6) ?
    C2 C9 . 1.504(7) ?
    C2 C10 . 1.395(7) ?
    C3 C4 . 1.395(7) ?
    C3 C7 . 1.388(6) ?
    C4 C5 . 1.397(7) ?
    C5 C1 . 1.543(7) ?
    C6 C6 3_666 1.518(9) ?
    C6 C8 . 1.501(7) ?
    C7 H7 . 0.9300 ?
    C7 C10 . 1.385(7) ?
    C1 H1A . 0.9600 ?
    C1 H1B . 0.9600 ?
    C1 H1C . 0.9600 ?
    C8 H8A . 0.9600 ?
    C8 H8B . 0.9600 ?
    C8 H8C . 0.9600 ?
    C9 H9A . 0.9600 ?
    C9 H9B . 0.9600 ?
    C9 H9C . 0.9600 ?
    C10 Br1 . 1.908(4) ?
loop_
    _geom_angle_atom_site_label_1
    _geom_angle_atom_site_label_2
    _geom_angle_atom_site_label_3
    _geom_angle_site_symmetry_1
    _geom_angle_site_symmetry_3
    _geom_angle
    _geom_angle_publ_flag
    C6 N1 C4 . . 121.1(4) ?
    C5 C2 C9 . . 120.5(5) ?
    C10 C2 C5 . . 117.4(4) ?
    C10 C2 C9 . . 122.1(4) ?
    C4 C3 Br2 . . 121.1(3) ?
    C7 C3 Br2 . . 117.2(4) ?
    C7 C3 C4 . . 121.6(4) ?
    C3 C4 N1 . . 121.1(4) ?
    C3 C4 C5 . . 119.1(4) ?
    C5 C4 N1 . . 119.6(4) ?
    C2 C5 C1 . . 118.9(5) ?
    C4 C5 C2 . . 120.9(4) ?
    C4 C5 C1 . . 120.2(4) ?
    N1 C6 C6 . 3_666 115.8(6) ?
    N1 C6 C8 . . 126.4(4) ?
    C8 C6 C6 . 3_666 117.8(5) ?
    C3 C7 H7 . . 121.1 ?
    C10 C7 C3 . . 117.8(5) ?
    C10 C7 H7 . . 121.1 ?
    C5 C1 H1A . . 109.5 ?
    C5 C1 H1B . . 109.5 ?
    C5 C1 H1C . . 109.5 ?
    H1A C1 H1B . . 109.5 ?
    H1A C1 H1C . . 109.5 ?
    H1B C1 H1C . . 109.5 ?
    C6 C8 H8A . . 109.5 ?
    C6 C8 H8B . . 109.5 ?
    C6 C8 H8C . . 109.5 ?
    H8A C8 H8B . . 109.5 ?
    H8A C8 H8C . . 109.5 ?
    H8B C8 H8C . . 109.5 ?
    C2 C9 H9A . . 109.5 ?
    C2 C9 H9B . . 109.5 ?
    C2 C9 H9C . . 109.5 ?
    H9A C9 H9B . . 109.5 ?
    H9A C9 H9C . . 109.5 ?
    H9B C9 H9C . . 109.5 ?
    C2 C10 Br1 . . 120.6(4) ?
    C7 C10 C2 . . 123.2(4) ?
    C7 C10 Br1 . . 116.2(4) ?
loop_
    _geom_torsion_atom_site_label_1
    _geom_torsion_atom_site_label_2
    _geom_torsion_atom_site_label_3
    _geom_torsion_atom_site_label_4
    _geom_torsion_site_symmetry_1
    _geom_torsion_site_symmetry_2
    _geom_torsion_site_symmetry_3
    _geom_torsion_site_symmetry_4
    _geom_torsion
    _geom_torsion_publ_flag
    Br2 C3 C4 N1 . . . . -6.1(6) ?
    Br2 C3 C4 C5 . . . . 179.4(3) ?
    Br2 C3 C7 C10 . . . . -177.8(4) ?
    N1 C4 C5 C2 . . . . -176.5(4) ?
    N1 C4 C5 C1 . . . . 5.7(7) ?
    C3 C4 C5 C2 . . . . -1.9(7) ?
    C3 C4 C5 C1 . . . . -179.7(4) ?
    C3 C7 C10 C2 . . . . -1.5(7) ?
    C3 C7 C10 Br1 . . . . 176.5(4) ?
    C4 N1 C6 C6 . . . 3_666 179.2(6) ?
    C4 N1 C6 C8 . . . . -1.5(10) ?
    C4 C3 C7 C10 . . . . 1.5(7) ?
    C5 C2 C10 C7 . . . . -0.1(7) ?
    C5 C2 C10 Br1 . . . . -178.0(4) ?
    C6 N1 C4 C3 . . . . 82.4(7) ?
    C6 N1 C4 C5 . . . . -103.1(6) ?
    C7 C3 C4 N1 . . . . 174.7(4) ?
    C7 C3 C4 C5 . . . . 0.2(7) ?
    C9 C2 C5 C4 . . . . -177.4(5) ?
    C9 C2 C5 C1 . . . . 0.4(7) ?
    C9 C2 C10 C7 . . . . 179.1(5) ?
    C9 C2 C10 Br1 . . . . 1.2(7) ?
    C10 C2 C5 C4 . . . . 1.8(7) ?
    C10 C2 C5 C1 . . . . 179.6(4) ?
_iucr_refine_instructions_details
;
TITL CF solution in P21/n
CELL 1.54184 5.558195 12.888129 14.837667 90 98.7819 90
ZERR 4 0.000592 0.001506 0.001104 0 0.0083 0
LATT 1
SYMM 0.5-X,0.5+Y,0.5-Z
SFAC C H N Br
UNIT 40 40 4 8
L.S. 10
PLAN  25
BOND $H
HTAB
CONF
fmap 2
acta 136
SHEL 999 0.83
REM <HKL>D:/Xray_0426/olex2_exp_951/exp_951.hkl</HKL>
WGHT    0.080200    2.211500
FVAR       4.84074
BR2   4    0.844607    0.312140    0.684271    11.00000    0.04729    0.05463 =
         0.03170   -0.01104    0.01986   -0.00121
N1    3    0.551663    0.513432    0.618196    11.00000    0.04286    0.04292 =
         0.01287    0.00291    0.00639   -0.01550
C2    1    0.275350    0.488130    0.831062    11.00000    0.03536    0.02957 =
         0.01683   -0.00200    0.00747   -0.00439
C3    1    0.616921    0.386168    0.742498    11.00000    0.03764    0.03244 =
         0.01520   -0.00754    0.01091   -0.00493
C4    1    0.493853    0.472277    0.701210    11.00000    0.04227    0.03151 =
         0.00958   -0.00235    0.00659   -0.01188
C5    1    0.326054    0.523781    0.746383    11.00000    0.04723    0.02649 =
         0.01494    0.00111    0.00460   -0.00561
C6    1    0.463312    0.473899    0.541686    11.00000    0.04684    0.04376 =
         0.01331    0.00078    0.01025   -0.01607
C7    1    0.576173    0.350407    0.827080    11.00000    0.04164    0.02471 =
         0.02220   -0.00123    0.00670   -0.00332
AFIX  43
H7    2    0.661647    0.293923    0.854775    11.00000   -1.20000
AFIX   0
C1    1    0.186219    0.618855    0.702189    11.00000    0.05286    0.02859 =
         0.01946    0.01072    0.00076   -0.00448
AFIX 137
H1A   2    0.020024    0.599942    0.681251    11.00000   -1.50000
H1B   2    0.260429    0.642212    0.651481    11.00000   -1.50000
H1C   2    0.191186    0.673574    0.746333    11.00000   -1.50000
AFIX   0
C8    1    0.298030    0.381359    0.526764    11.00000    0.06108    0.05798 =
         0.01285   -0.00015    0.00749   -0.03080
AFIX 137
H8A   2    0.147899    0.401040    0.489810    11.00000   -1.50000
H8B   2    0.265357    0.356039    0.584529    11.00000   -1.50000
H8C   2    0.375133    0.327817    0.496412    11.00000   -1.50000
AFIX   0
C9    1    0.086719    0.541432    0.877325    11.00000    0.04520    0.04173 =
         0.02920   -0.00338    0.01455    0.00524
AFIX 137
H9A   2    0.161584    0.596848    0.914788    11.00000   -1.50000
H9B   2    0.017009    0.492390    0.914637    11.00000   -1.50000
H9C   2   -0.038836    0.569078    0.832080    11.00000   -1.50000
AFIX   0
C10   1    0.403897    0.401662    0.868893    11.00000    0.04352    0.03047 =
         0.01018    0.00004    0.00772   -0.00404
BR1   4    0.340776    0.344781    0.981670    11.00000    0.06053    0.04070 =
         0.01588    0.00654    0.01714    0.00130
HKLF 4
REM  CF solution in P21/n
REM R1 =  0.0442 for   1777 Fo > 4sig(Fo)  and  0.0474 for all   1921 data
REM    121 parameters refined using      0 restraints
END
WGHT      0.0759      2.3021
REM Highest difference peak  0.704,  deepest hole -1.038,  1-sigma level  0.149
Q1    1   0.2292  0.3905  0.9753  11.00000  0.05    0.70
Q2    1   0.4568  0.3941  0.9899  11.00000  0.05    0.70
Q3    1   0.9673  0.2545  0.6944  11.00000  0.05    0.62
Q4    1   0.9554  0.3664  0.6873  11.00000  0.05    0.62
Q5    1   0.2434  0.5776  0.7214  11.00000  0.05    0.61
Q6    1   0.4646  0.2949  0.9879  11.00000  0.05    0.58
Q7    1   0.2892  0.3719  0.8961  11.00000  0.05    0.53
Q8    1   0.2243  0.6519  0.7056  11.00000  0.05    0.52
Q9    1   0.0808  0.3309  0.9861  11.00000  0.05    0.49
Q10   1   0.2815  0.2992  0.8971  11.00000  0.05    0.48
Q11   1   0.5819  0.3149  0.6841  11.00000  0.05    0.48
Q12   1   0.7203  0.2534  0.6703  11.00000  0.05    0.46
Q13   1   0.5932  0.3372  0.9797  11.00000  0.05    0.44
Q14   1   0.3537  0.4455  0.8573  11.00000  0.05    0.44
Q15   1   0.8013  0.2689  0.6003  11.00000  0.05    0.42
Q16   1   0.8832  0.3948  0.7395  11.00000  0.05    0.42
Q17   1   0.5689  0.4007  0.7041  11.00000  0.05    0.42
Q18   1   1.0871  0.3416  0.6792  11.00000  0.05    0.41
Q19   1   0.1380  0.6528  0.7052  11.00000  0.05    0.41
Q20   1   0.7837  0.3571  0.5972  11.00000  0.05    0.40
Q21   1   0.5845  0.2543  0.5813  11.00000  0.05    0.40
Q22   1   0.2168  0.2943  0.9761  11.00000  0.05    0.40
Q23   1   0.6190  0.4036  0.9610  11.00000  0.05    0.39
Q24   1   0.4204  0.6443  0.9173  11.00000  0.05    0.39
Q25   1   0.7680  0.3773  0.5796  11.00000  0.05    0.38
REM The information below was added by Olex2.
REM
REM R1 = 0.0442 for 1777 Fo > 4sig(Fo) and 0.0474 for all 4938 data
REM n/a parameters refined using n/a restraints
REM Highest difference peak 0.70, deepest hole -1.04
REM Mean Shift 0, Max Shift 0.
REM +++ Tabular Listing of Refinement Information +++
REM R1_all = 0.0474
REM R1_gt = 0.0442
REM wR_ref = 0.1345
REM GOOF = 1.113
REM Shift_max = 0
REM Shift_mean = 0
REM Reflections_all = 4938
REM Reflections_gt = 1777
REM Parameters = n/a
REM Hole = 0.70
REM Peak = -1.04
REM Flack = n/a
;
