# Supplementary material for: 4,6-Di­bromo-N-{3-[(4,6-di­bromo-2,3-di­methyl­phenyl)imino]butan-2-yl­idene}-2,3-di­methyl­aniline
Source: Acta Crystallogr Sect E Struct Rep Online. 2013 Sep 4;69(Pt 10):o1496. doi: 10.1107/S1600536813023921 (PMC3790371; doi:10.1107/S1600536813023921)
Supplement: Supplementary file 2 [file e-69-o1496-Isup2.hkl]

# 
# h,k,l, Fc-squared, Fo-squared, sigma(Fo-squared) and status flag 
# 
data_I
_shelx_title ' CF solution in P21/n' 
_shelx_refln_list_code          4 
_shelx_F_calc_maximum      209.12 
_exptl_crystal_F_000       588.00 
_reflns_d_resolution_high  0.8302 
 
loop_ 
 _symmetry_equiv_pos_as_xyz 
 'x, y, z' 
 '-x+1/2, y+1/2, -z+1/2' 
 '-x, -y, -z' 
 'x-1/2, -y-1/2, z-1/2' 
 
_cell_length_a     5.5582 
_cell_length_b    12.8881 
_cell_length_c    14.8377 
_cell_angle_alpha  90.000 
_cell_angle_beta   98.782 
_cell_angle_gamma  90.000 
 
_shelx_F_squared_multiplier     1.000 
 
loop_ 
 _refln_index_h 
 _refln_index_k 
 _refln_index_l 
 _refln_F_squared_calc 
 _refln_F_squared_meas 
 _refln_F_squared_sigma 
 _refln_observed_status 
   2   0   0     3565.66     3645.11     44.33 o 
   4   0   0     4344.98     4787.40    107.17 o 
   6   0   0     1019.22      174.53     20.21 o 
   1   1   0     8301.08     8038.70     30.30 o 
   2   1   0    25533.05    23561.79    120.13 o 
   3   1   0       40.08       28.89      5.38 o 
   4   1   0     4543.20     5140.10    114.35 o 
   5   1   0       51.59       46.93     12.02 o 
   6   1   0       78.72       31.60     72.24 o 
   0   2   0       48.59       79.63      5.94 o 
   1   2   0       32.82       25.50      4.05 o 
   2   2   0     3985.06     3690.74     31.15 o 
   3   2   0      119.25      144.73     12.50 o 
   4   2   0     2114.23     2466.84     83.63 o 
   5   2   0        5.91        6.37      6.51 o 
   6   2   0      381.95      416.55     41.07 o 
   1   3   0      281.25      309.64      8.18 o 
   2   3   0        2.82       18.18      3.41 o 
   3   3   0       69.07       63.00     12.56 o 
   4   3   0       41.78       32.12     11.02 o 
   5   3   0      166.62      154.17     18.98 o 
   6   3   0       47.94       32.75      8.78 o 
   0   4   0     6173.66     5681.63     68.61 o 
   1   4   0      678.44      623.29     14.10 o 
   2   4   0     2100.36     2235.57     47.43 o 
   3   4   0      108.19      125.83     17.51 o 
   4   4   0     1163.06     1268.21     67.82 o 
   5   4   0       51.12       56.86      8.22 o 
   6   4   0       60.91       52.57      9.63 o 
   1   5   0      358.74      287.34     12.91 o 
   2   5   0     6445.39     6415.80    298.52 o 
   3   5   0     2253.23     2448.78     79.34 o 
   4   5   0     3263.52     3362.36     50.28 o 
   5   5   0       84.69       73.53     12.31 o 
   6   5   0       47.54       40.67      8.40 o 
   0   6   0    27971.59    26111.78    215.74 o 
   1   6   0     5271.12     4909.46     68.48 o 
   2   6   0     1293.71     1291.33     42.44 o 
   3   6   0       59.06      101.83     37.13 o 
   4   6   0      972.03     1027.33     28.69 o 
   5   6   0      939.66     1082.39     38.62 o 
   6   6   0      457.07      447.37     22.38 o 
   1   7   0     5536.32     5278.45     70.34 o 
   2   7   0     5868.08     6174.86    116.01 o 
   3   7   0     3113.52     3309.86     70.00 o 
   4   7   0      497.98      602.10     24.87 o 
   5   7   0       36.49       47.26      8.46 o 
   0   8   0      287.78      158.57     21.40 o 
   1   8   0     2257.06     2161.59     78.05 o 
   2   8   0      139.28      146.36     12.28 o 
   3   8   0        0.70        1.30      3.07 o 
   4   8   0      411.19      450.06     21.52 o 
   5   8   0      245.61      263.44     21.31 o 
   1   9   0        1.69        6.93      6.89 o 
   2   9   0      116.71      101.64     10.73 o 
   3   9   0      154.48      151.77     14.50 o 
   4   9   0       44.04       43.85      9.80 o 
   5   9   0       44.55       41.41      8.12 o 
   0  10   0       35.81       58.57     15.61 o 
   1  10   0       34.11       22.67      9.67 o 
   2  10   0        0.54        1.18      4.46 o 
   3  10   0        2.02        0.13      6.53 o 
   4  10   0        4.55       13.44      8.47 o 
   5  10   0        3.09        1.50      3.03 o 
   1  11   0      402.08      306.12     15.18 o 
   2  11   0      170.79      161.55     27.22 o 
   3  11   0      637.58      818.70     56.26 o 
   4  11   0      212.46      324.78     32.36 o 
   0  12   0      220.94      174.88     18.05 o 
   1  12   0     1803.41     1599.72     52.97 o 
   2  12   0       78.80       91.05     21.30 o 
   3  12   0        2.62       -0.52      7.51 o 
   4  12   0       35.36       42.99     10.87 o 
   1  13   0      799.79      674.25     50.59 o 
   2  13   0      135.27      135.04     16.85 o 
   3  13   0     1310.62     1551.79     37.49 o 
   1  14   0     1169.16     1072.03     29.96 o 
   2  14   0        2.04        1.76      4.26 o 
   1  15   0      181.18      120.99      8.59 o 
  -5   0   1     1252.01     1139.42     75.20 o 
  -3   0   1    20893.71    23673.41    201.25 o 
  -1   0   1      527.50      734.36     17.67 o 
   1   0   1     6391.98     5167.39     29.17 o 
   3   0   1     5084.67     5628.04     96.99 o 
   5   0   1      379.35      332.00     40.71 o 
  -6   1   1        0.11       13.05     13.44 o 
  -5   1   1      882.94      834.32     45.73 o 
  -4   1   1     2244.78     2743.20     83.29 o 
  -3   1   1     1155.10     1123.03     31.57 o 
  -2   1   1        4.90       24.12      2.10 o 
  -1   1   1    12790.07    12610.37    234.10 o 
   0   1   1      738.49      708.31     13.64 o 
   1   1   1     9314.88     8461.81     57.05 o 
   2   1   1     2241.82     2110.15     32.13 o 
   3   1   1     3056.48     3075.41     51.47 o 
   4   1   1       32.88       42.39     11.22 o 
   5   1   1     1665.44     1560.26     61.41 o 
   6   1   1        2.14       -6.53      6.53 o 
  -6   2   1      250.15      240.24     32.28 o 
  -5   2   1      640.67      675.40     41.36 o 
  -4   2   1      276.89      337.55     31.61 o 
  -3   2   1     1281.57     1116.01     33.34 o 
  -2   2   1     3306.64     3015.44     32.97 o 
  -1   2   1       74.31      109.19     12.62 o 
   0   2   1    13605.23    12731.65    251.04 o 
   1   2   1    32449.63    27096.28    127.74 o 
   2   2   1     1531.88     1578.08     28.16 o 
   3   2   1      450.88      458.25     21.99 o 
   4   2   1     2172.92     2622.30     85.17 o 
   5   2   1      230.70      200.94     25.44 o 
   6   2   1       11.05       81.11     20.70 o 
  -6   3   1        5.59       11.67      5.76 o 
  -5   3   1        3.43       12.52      8.51 o 
  -4   3   1     1231.29     1169.98     61.71 o 
  -3   3   1      841.92      854.07     42.77 o 
  -2   3   1     4506.56     4338.35     56.56 o 
  -1   3   1     5023.70     4741.32     44.32 o 
   0   3   1     6078.94     5899.97     82.10 o 
   1   3   1     3778.42     3615.67     25.20 o 
   2   3   1     2031.51     1525.13     73.02 o 
   3   3   1      747.95      985.92     45.78 o 
   4   3   1       71.80       86.47     17.20 o 
   5   3   1       28.18       18.31      6.42 o 
   6   3   1      230.62      207.89     35.12 o 
  -6   4   1      187.85      187.82     18.00 o 
  -5   4   1        7.93       10.63      5.08 o 
  -4   4   1      751.96      840.59     55.20 o 
  -3   4   1     1001.50     1064.48     50.21 o 
  -2   4   1     1564.83     1674.58     95.63 o 
  -1   4   1     5274.25     5332.58     65.89 o 
   0   4   1    12700.69    10566.37     75.10 o 
   1   4   1     6485.65     6049.96     99.46 o 
   2   4   1      546.84      599.70     31.64 o 
   3   4   1      605.80      583.55     38.43 o 
   4   4   1     1859.00     1966.48     82.53 o 
   5   4   1        6.41       -2.09      8.52 o 
   6   4   1      325.96      285.91     32.97 o 
  -6   5   1       79.10       71.35     12.53 o 
  -5   5   1      488.01      541.20     23.83 o 
  -4   5   1      715.19      876.39     58.72 o 
  -3   5   1      220.79      240.35     25.00 o 
  -2   5   1     2453.56     2440.97    107.73 o 
  -1   5   1     7994.91     7331.36    232.42 o 
   0   5   1      601.35      553.75     13.08 o 
   1   5   1     5663.43     5756.99     64.79 o 
   2   5   1     7508.22     7713.17     85.16 o 
   3   5   1      251.64      229.41     25.06 o 
   4   5   1     1977.28     2057.78     43.93 o 
   5   5   1      623.73      649.33     30.35 o 
   6   5   1        5.48        0.73      5.34 o 
  -6   6   1      111.27       95.34     11.41 o 
  -5   6   1      466.39      515.27     22.95 o 
  -4   6   1      312.02      306.07     17.63 o 
  -3   6   1     7066.29     7575.04    102.44 o 
  -2   6   1      339.12      317.10     19.19 o 
  -1   6   1       69.90       63.63      7.42 o 
   0   6   1     1254.14     1104.38     34.53 o 
   1   6   1     3559.36     3248.12     43.97 o 
   2   6   1     3204.00     3362.74    108.44 o 
   3   6   1     2043.09     2147.12     79.78 o 
   4   6   1       40.80       38.54      6.60 o 
   5   6   1        5.11        0.43      5.96 o 
   6   6   1      277.63      191.04     20.75 o 
  -5   7   1      442.68      500.29     21.70 o 
  -4   7   1      450.08      458.44     21.66 o 
  -3   7   1     3476.91     3905.99     76.77 o 
  -2   7   1     2582.04     2694.13     48.94 o 
  -1   7   1     6982.23     6524.81    142.57 o 
   0   7   1     3709.53     3654.56     64.32 o 
   1   7   1      244.27      195.11     14.29 o 
   2   7   1       49.36       96.07     18.89 o 
   3   7   1     1426.53     1615.52     71.25 o 
   4   7   1      298.45      328.92     21.67 o 
   5   7   1      446.03      571.32     32.78 o 
  -5   8   1      468.19      603.34     26.14 o 
  -4   8   1     1331.23     1548.97     52.01 o 
  -3   8   1       90.35       87.43     10.67 o 
  -2   8   1     1616.28     1758.87     41.87 o 
  -1   8   1     1434.05     1461.33     64.65 o 
   0   8   1        7.58        7.30      4.08 o 
   1   8   1     4213.84     4027.04    148.10 o 
   2   8   1     1742.47     1838.59     50.44 o 
   3   8   1      257.19      249.09     15.08 o 
   4   8   1      361.72      370.48     28.20 o 
   5   8   1      208.14      234.56     46.24 o 
  -5   9   1      110.88      124.44     10.75 o 
  -4   9   1      477.74      556.93     22.96 o 
  -3   9   1      277.76      295.52     19.72 o 
  -2   9   1       26.11       37.41      8.86 o 
  -1   9   1      568.65      536.92     42.15 o 
   0   9   1     2210.23     2148.80     59.21 o 
   1   9   1     1610.04     1684.75     73.52 o 
   2   9   1      820.67      807.67     34.84 o 
   3   9   1     1204.20     1360.82     55.06 o 
   4   9   1        0.02        7.94      5.50 o 
   5   9   1        6.47        6.36      4.43 o 
  -5  10   1      126.85      144.16     18.12 o 
  -4  10   1      184.24      251.14     21.75 o 
  -3  10   1      188.77      191.61     16.17 o 
  -2  10   1      456.36      421.96     24.13 o 
  -1  10   1     1448.20     1340.69     70.48 o 
   0  10   1      887.83      839.01     55.92 o 
   1  10   1       23.49        6.91      7.59 o 
   2  10   1       70.06       72.43     12.03 o 
   3  10   1      646.90      678.96     39.81 o 
   4  10   1      181.03      236.56     20.05 o 
  -4  11   1        2.14        6.72      6.70 o 
  -3  11   1      235.67      293.57     25.68 o 
  -2  11   1     1215.79     1209.83     70.54 o 
  -1  11   1      608.08      524.06     23.24 o 
   0  11   1      567.80      506.63     20.37 o 
   1  11   1     1171.62     1043.56     48.24 o 
   2  11   1      581.45      656.68     52.98 o 
   3  11   1       49.93       71.74     13.46 o 
   4  11   1      319.99      458.17     37.95 o 
  -4  12   1      435.65      607.42     25.47 o 
  -3  12   1      272.31      327.94     25.41 o 
  -2  12   1      535.35      446.67     30.91 o 
  -1  12   1      333.81      321.55     24.26 o 
   0  12   1      590.92      515.19     30.70 o 
   1  12   1      213.77      162.34     17.34 o 
   2  12   1     1115.96     1198.07     70.15 o 
   3  12   1      220.02      269.19     22.43 o 
   4  12   1       23.26       27.15      8.49 o 
  -3  13   1       68.00       65.21     10.56 o 
  -2  13   1      669.87      697.35     41.48 o 
  -1  13   1      125.86      114.41     15.77 o 
   0  13   1     1911.88     1565.30     51.70 o 
   1  13   1       28.64       30.13      9.23 o 
   2  13   1       17.42       20.09      6.06 o 
   3  13   1       45.45       59.28      7.94 o 
  -2  14   1      324.98      315.63     17.64 o 
  -1  14   1      163.33      144.79     12.97 o 
   0  14   1       22.00       30.25     13.17 o 
   1  14   1        0.42       -0.62      3.71 o 
   2  14   1      540.25      529.08     22.66 o 
  -1  15   1       28.22       17.54      3.36 o 
   0  15   1      158.47      132.14     26.84 o 
   1  15   1      285.47      204.81     11.14 o 
  -6   0   2       66.48       68.66     22.66 o 
  -4   0   2      332.93      374.65     30.13 o 
  -2   0   2     2992.55     2451.10     38.35 o 
   0   0   2      465.22      523.53     15.07 o 
   2   0   2     1102.01      924.73     37.22 o 
   4   0   2      139.27       93.62     15.66 o 
   6   0   2       40.57        6.05      6.96 o 
  -6   1   2      233.74      234.27     33.80 o 
  -5   1   2        0.58        7.65      3.96 o 
  -4   1   2      411.46      448.92     33.86 o 
  -3   1   2     1021.43      932.39     20.43 o 
  -2   1   2       62.18       99.03      4.58 o 
  -1   1   2     9711.30    10378.41     79.79 o 
   0   1   2     1342.86     1275.69     24.90 o 
   1   1   2      583.93      590.79     10.63 o 
   2   1   2     1947.91     1752.89     24.81 o 
   3   1   2     3869.26     3783.12     56.50 o 
   4   1   2      158.86      172.15     21.06 o 
   5   1   2      180.89      208.20     23.26 o 
   6   1   2       97.79       21.40     20.69 o 
  -6   2   2        0.29       -9.70      9.70 o 
  -5   2   2     1609.18     1621.25     46.99 o 
  -4   2   2      669.95      733.90     46.40 o 
  -3   2   2     5104.10     5093.96     58.78 o 
  -2   2   2     3187.39     3450.16     50.17 o 
  -1   2   2    13572.51    13919.24    113.93 o 
   0   2   2       73.36      118.88     13.48 o 
   2   2   2     1106.26     1026.28     37.22 o 
   3   2   2      633.19      629.44     25.56 o 
   4   2   2       34.28       53.47     12.51 o 
   5   2   2     1669.28     1483.42     53.00 o 
   6   2   2        1.63       -6.66     10.21 o 
  -6   3   2       85.99       61.53     16.44 o 
  -5   3   2      195.38      186.09     18.79 o 
  -4   3   2        0.79       -2.26      6.40 o 
  -3   3   2    12385.96    12462.31    116.46 o 
  -2   3   2     4527.49     4765.97     71.57 o 
  -1   3   2    18859.21    17925.96    155.15 o 
   0   3   2     1891.06     1896.16     22.69 o 
   1   3   2     2414.50     2421.47     78.13 o 
   2   3   2     1370.48     1187.34     44.37 o 
   3   3   2    11835.46    11096.49    158.22 o 
   4   3   2      572.70      536.89     39.90 o 
   5   3   2     2508.37     2366.26     53.45 o 
  -6   4   2       94.04       83.47     12.52 o 
  -5   4   2     2380.51     2530.94     47.27 o 
  -4   4   2      292.67      321.70     34.15 o 
  -3   4   2     4660.63     4373.56    105.32 o 
  -2   4   2      833.90      953.66     29.10 o 
  -1   4   2     4060.54     3876.58     49.22 o 
   0   4   2     5377.81     4740.34     38.88 o 
   1   4   2    19358.35    16681.34     85.00 o 
   2   4   2     2555.63     2433.56    115.09 o 
   3   4   2     1040.51     1057.61     51.95 o 
   4   4   2       35.58       26.85      6.28 o 
   5   4   2      553.77      570.53     30.83 o 
   6   4   2      264.38      193.08     21.42 o 
  -6   5   2        0.01       -8.23     13.63 o 
  -5   5   2      521.28      599.49     24.91 o 
  -4   5   2      372.96      387.63     38.92 o 
  -3   5   2     1460.81     1362.84     65.03 o 
  -2   5   2     1360.53     1359.07     47.53 o 
  -1   5   2    10672.54    10324.70    102.87 o 
   0   5   2      341.01      340.38     12.90 o 
   1   5   2      655.50      697.22     18.85 o 
   2   5   2     3741.71     3541.00     57.45 o 
   3   5   2     1166.97      961.75     53.52 o 
   4   5   2      243.27      231.18     13.39 o 
   5   5   2       54.25       71.27     19.32 o 
   6   5   2       48.28       43.55     10.86 o 
  -6   6   2       84.59       62.69      9.69 o 
  -5   6   2       37.16       29.12      6.29 o 
  -4   6   2       56.09       39.23      6.67 o 
  -3   6   2     1159.75     1185.68     64.28 o 
  -2   6   2      968.16     1033.93     49.93 o 
  -1   6   2     1125.62     1177.88     29.91 o 
   0   6   2      800.11      677.53     20.00 o 
   1   6   2       48.43       18.09      4.95 o 
   2   6   2      350.44      360.48     20.20 o 
   3   6   2      643.12      742.26     47.64 o 
   4   6   2      191.46      186.60     20.74 o 
   5   6   2        0.66        6.05      5.10 o 
  -5   7   2       99.74      109.57     10.50 o 
  -4   7   2      273.78      294.49     20.08 o 
  -3   7   2     1257.39     1492.59     70.39 o 
  -2   7   2       24.01       24.09      4.86 o 
  -1   7   2      130.02      199.03     22.61 o 
   0   7   2     2534.11     2516.30     94.78 o 
   1   7   2      461.79      436.77     17.96 o 
   2   7   2        0.14        5.20      3.68 o 
   3   7   2      278.99      293.04     31.65 o 
   4   7   2      268.00      287.09     25.64 o 
   5   7   2        0.02       -1.98      6.08 o 
  -5   8   2      335.99      424.67     18.80 o 
  -4   8   2      854.86      949.01     45.49 o 
  -3   8   2      509.21      602.07     34.95 o 
  -2   8   2      987.17      999.20     31.62 o 
  -1   8   2     1674.26     1528.19     67.07 o 
   0   8   2      979.23      903.27     54.35 o 
   1   8   2     3781.88     3767.78    196.30 o 
   2   8   2     2391.44     2547.02     59.55 o 
   3   8   2        3.29       11.12      5.52 o 
   4   8   2        1.35       12.23      6.36 o 
   5   8   2      183.19      239.35     19.83 o 
  -5   9   2      102.67      102.77      9.89 o 
  -4   9   2       93.31      115.85     10.60 o 
  -3   9   2     1486.29     1612.68     38.85 o 
  -2   9   2     6334.91     6616.19    303.20 o 
  -1   9   2     2316.65     2231.60     64.25 o 
   0   9   2     1610.56     1508.43     69.37 o 
   1   9   2      153.83      136.97     19.67 o 
   2   9   2     1560.19     1564.27     83.32 o 
   3   9   2      973.61     1278.26     69.32 o 
   4   9   2      932.88     1190.60     47.27 o 
   5   9   2      135.69      179.77     15.08 o 
  -5  10   2      156.96      208.29     14.31 o 
  -4  10   2     1850.41     2370.20     51.69 o 
  -3  10   2      419.66      438.96     23.75 o 
  -2  10   2      201.84      215.19     14.98 o 
  -1  10   2        0.81        1.45      8.61 o 
   0  10   2     4911.83     4796.88    133.29 o 
   1  10   2      820.59      851.52     55.85 o 
   2  10   2     1118.42     1173.65     63.91 o 
   3  10   2      275.39      318.98     27.39 o 
   4  10   2       31.52       41.00      8.56 o 
  -4  11   2      103.47      136.63     14.66 o 
  -3  11   2        0.10        8.63      6.57 o 
  -2  11   2     1253.80     1285.59     60.44 o 
  -1  11   2      962.19      849.45     28.49 o 
   0  11   2      279.19      248.69     13.60 o 
   1  11   2      349.26      306.42     23.51 o 
   2  11   2      969.58      958.54     64.74 o 
   3  11   2       69.09       89.60     14.49 o 
   4  11   2      455.75      613.28     42.53 o 
  -4  12   2       82.39      120.32     16.13 o 
  -3  12   2      174.88      204.82     22.00 o 
  -2  12   2        0.41       -2.86      6.19 o 
  -1  12   2       72.77       68.11      9.94 o 
   0  12   2      775.40      688.52     25.06 o 
   1  12   2       51.11       42.12      8.32 o 
   2  12   2      259.60      239.31     33.54 o 
   3  12   2      137.02      162.40     14.05 o 
   4  12   2       87.42      123.76     16.23 o 
  -3  13   2      264.37      277.85     16.35 o 
  -2  13   2        0.22       -0.05      3.93 o 
  -1  13   2        4.88        5.11      6.10 o 
   0  13   2        0.37       -1.67      4.07 o 
   1  13   2      155.67      156.08     12.14 o 
   2  13   2        1.08        0.51      4.22 o 
   3  13   2        0.28       -1.56      2.80 o 
  -2  14   2        1.51        3.15      6.22 o 
  -1  14   2       36.97       18.76      5.93 o 
   0  14   2      507.53      396.86     26.05 o 
   1  14   2       79.10       60.51      8.54 o 
   2  14   2      177.61      167.68     15.28 o 
  -1  15   2        0.02       -2.70      2.70 o 
   0  15   2      412.50      353.00     21.92 o 
   1  15   2        1.22       -0.47      3.07 o 
  -5   0   3      483.17      428.59     29.14 o 
  -3   0   3     2497.25     2816.19     92.70 o 
  -1   0   3     3135.16     3032.87     50.70 o 
   1   0   3     6559.25     5974.97     57.48 o 
   3   0   3        0.07       11.46      5.00 o 
   5   0   3      218.37      216.83     34.09 o 
  -6   1   3      525.79      639.86     90.82 o 
  -5   1   3       60.34       63.66      8.27 o 
  -4   1   3     1053.31     1099.62     52.57 o 
  -3   1   3     1843.48     1924.87     37.14 o 
  -2   1   3      315.25      330.14      7.98 o 
  -1   1   3     4047.55     4303.60     43.55 o 
   0   1   3     4666.13     4855.69     57.31 o 
   1   1   3       37.28       68.10     27.08 o 
   2   1   3      535.49      496.97     13.38 o 
   3   1   3     1020.30      951.20     40.47 o 
   4   1   3      344.88      326.22     24.15 o 
   5   1   3      151.64      123.03     16.04 o 
   6   1   3      441.24      148.09     70.21 o 
  -6   2   3      152.02      142.83     16.70 o 
  -5   2   3      137.91      139.36     11.99 o 
  -4   2   3     3551.34     4102.81    106.25 o 
  -3   2   3      262.80      223.80     12.93 o 
  -2   2   3    22406.97    23520.34    161.24 o 
  -1   2   3       14.88       33.21      7.25 o 
   0   2   3      435.68      524.12     18.67 o 
   1   2   3     6373.52     5877.32     75.61 o 
   2   2   3     8875.89     7672.77    267.22 o 
   3   2   3      139.99      114.04     11.86 o 
   4   2   3     1648.66     1602.36     61.85 o 
   5   2   3      163.01      148.65     17.14 o 
   6   2   3       19.75       -3.52     21.26 o 
  -6   3   3     1241.77     1269.90     66.65 o 
  -5   3   3      285.50      282.52     16.56 o 
  -4   3   3     3467.22     3572.28    106.42 o 
  -3   3   3       94.91      105.08     11.47 o 
  -2   3   3     2498.35     2448.44     36.19 o 
  -1   3   3      550.53      471.04     12.27 o 
   0   3   3    34123.35    32494.94    558.64 o 
   1   3   3      288.07      207.43      5.52 o 
   2   3   3    11177.19    11199.49    139.60 o 
   3   3   3      183.31      185.78     15.07 o 
   4   3   3     1732.74     1715.21     68.04 o 
   5   3   3      194.72      175.17     18.06 o 
   6   3   3      449.27       17.57      7.27 o 
  -6   4   3       53.84       48.70     10.15 o 
  -5   4   3        0.11       -2.87      4.98 o 
  -4   4   3     2766.69     2864.85    100.09 o 
  -3   4   3     1033.76     1004.58     54.60 o 
  -2   4   3    15895.96    15644.88    192.94 o 
  -1   4   3     1825.24     1712.87     36.82 o 
   0   4   3        6.61       16.58      3.34 o 
   1   4   3     1302.51     1336.53     25.26 o 
   2   4   3    15508.96    14563.95    172.11 o 
   3   4   3     1915.50     1843.50     70.41 o 
   4   4   3     1128.57     1133.23     30.46 o 
   5   4   3      100.37       90.33     11.06 o 
   6   4   3       99.31       33.52     51.80 o 
  -6   5   3      460.93      488.68     27.89 o 
  -5   5   3      220.70      186.55     20.34 o 
  -4   5   3      750.35      693.83     29.11 o 
  -3   5   3      428.83      407.38     37.60 o 
  -2   5   3     3593.79     3716.71    101.53 o 
  -1   5   3      904.90     1013.72     26.94 o 
   0   5   3     8438.39     7609.29    289.51 o 
   1   5   3     2021.11     1860.05     32.24 o 
   2   5   3      747.15      829.99     44.02 o 
   3   5   3       29.91       26.77     10.60 o 
   4   5   3     1025.78     1026.29     37.95 o 
   5   5   3        2.66       -8.19      8.19 o 
  -6   6   3        0.10       -4.84      4.84 o 
  -5   6   3      107.89      111.57     12.75 o 
  -4   6   3      253.69      263.70     18.82 o 
  -3   6   3       61.68       94.20     19.64 o 
  -2   6   3       17.79       28.28     10.77 o 
  -1   6   3      958.10      945.86     51.32 o 
   0   6   3     1319.81     1240.48     34.06 o 
   1   6   3       71.72       46.20      7.27 o 
   2   6   3      167.54      155.02     53.18 o 
   3   6   3        9.55        9.38      5.56 o 
   4   6   3        8.25        6.66      5.58 o 
   5   6   3      134.19      125.01     15.85 o 
  -5   7   3      141.19      111.20     14.54 o 
  -4   7   3      599.65      653.81     29.39 o 
  -3   7   3     1192.63     1118.64     67.79 o 
  -2   7   3      291.80      279.11     33.73 o 
  -1   7   3      790.17      811.99     34.39 o 
   0   7   3     1018.39      978.98     33.26 o 
   1   7   3      325.75      353.53     20.49 o 
   2   7   3      812.61      887.08     50.90 o 
   3   7   3      681.94      739.00     50.41 o 
   4   7   3        6.68        8.31      6.21 o 
   5   7   3       82.34       95.16     16.04 o 
  -5   8   3       39.80       54.33      8.65 o 
  -4   8   3       30.26       30.02      5.26 o 
  -3   8   3     1333.21     1417.03     43.15 o 
  -2   8   3     4473.30     4844.07    253.21 o 
  -1   8   3       99.73      100.64     13.27 o 
   0   8   3      479.06      412.97     22.24 o 
   1   8   3     1681.18     1734.71     66.93 o 
   2   8   3      839.61      971.17     44.58 o 
   3   8   3      600.26      645.15     28.92 o 
   4   8   3      459.01      549.53     33.59 o 
   5   8   3       19.68       12.24      6.04 o 
  -5   9   3      610.58      837.18     83.48 o 
  -4   9   3      389.17      472.21     22.41 o 
  -3   9   3      465.30      460.56     20.77 o 
  -2   9   3      782.75      774.43     46.77 o 
  -1   9   3     4256.12     4177.47     90.15 o 
   0   9   3     3279.08     3268.61    101.03 o 
   1   9   3     2578.75     2635.43    242.47 o 
   2   9   3      813.25      841.39     30.91 o 
   3   9   3      314.55      330.79     33.44 o 
   4   9   3       85.49       91.68     13.69 o 
   5   9   3      294.67      376.93     20.20 o 
  -5  10   3       81.42       84.39     14.51 o 
  -4  10   3      342.80      456.25     22.58 o 
  -3  10   3     2848.02     3234.31     66.81 o 
  -2  10   3      690.22      681.08     23.68 o 
  -1  10   3     1738.81     1567.63     56.96 o 
   0  10   3        1.33        8.04      6.17 o 
   1  10   3     1126.44     1091.24     42.35 o 
   2  10   3     1586.69     1688.94     84.89 o 
   3  10   3     2044.35     2478.22     63.99 o 
   4  10   3      191.07      265.59     20.00 o 
  -4  11   3       25.19       19.12      6.20 o 
  -3  11   3       48.96       47.33     10.80 o 
  -2  11   3       88.86       84.90     13.93 o 
  -1  11   3     2233.46     2187.14     84.88 o 
   0  11   3      352.67      325.78     14.29 o 
   1  11   3     3152.56     3101.04     63.08 o 
   2  11   3       54.30       46.99     11.32 o 
   3  11   3        5.96        7.51      4.50 o 
   4  11   3      176.42      248.62     26.18 o 
  -4  12   3       82.16      106.68     10.43 o 
  -3  12   3      461.03      494.85     29.99 o 
  -2  12   3       27.31       38.25      8.29 o 
  -1  12   3      184.18      153.59     14.57 o 
   0  12   3      205.57      173.87     14.28 o 
   1  12   3       21.31       14.83      5.02 o 
   2  12   3       15.88       18.01      6.21 o 
   3  12   3      109.30      123.88     11.73 o 
  -3  13   3       27.25       19.64      3.98 o 
  -2  13   3       63.91       63.49      9.15 o 
  -1  13   3      139.56      104.32     11.67 o 
   0  13   3       13.40        8.05      3.29 o 
   1  13   3       42.82       19.68      5.18 o 
   2  13   3      134.99      128.90     15.34 o 
   3  13   3       65.20       70.62     12.54 o 
  -2  14   3      133.12      127.39     10.77 o 
  -1  14   3       71.39       57.05      9.84 o 
   0  14   3      246.49      233.79     20.18 o 
   1  14   3      127.54       98.55     12.50 o 
   2  14   3        0.03        5.05      5.61 o 
  -1  15   3      581.76      414.61     25.62 o 
   0  15   3        7.63        5.29      3.85 o 
   1  15   3      703.72      468.28     17.57 o 
  -6   0   4       59.58       74.47     19.88 o 
  -4   0   4     5073.71     4782.99    498.90 o 
  -2   0   4     2956.70     2705.72     39.46 o 
   0   0   4     8575.46     8878.93    231.93 o 
   2   0   4    20122.51    16336.64    192.80 o 
   4   0   4      120.00       60.52     17.00 o 
   6   0   4      844.70      317.71     24.93 o 
  -6   1   4      859.99      965.28     44.70 o 
  -5   1   4      105.30      105.36     10.47 o 
  -4   1   4      344.78      333.39     31.82 o 
  -3   1   4     1700.50     1801.62     32.28 o 
  -2   1   4     7985.19     7773.03     76.17 o 
  -1   1   4      703.00      818.63     17.50 o 
   0   1   4    12103.95    11422.34    195.80 o 
   1   1   4     3102.61     2848.22     39.48 o 
   2   1   4       69.32       87.74     12.08 o 
   3   1   4     1750.34     1494.82    116.16 o 
   4   1   4     3320.25     2226.79    131.13 o 
   5   1   4       10.77       -2.80     11.00 o 
   6   1   4      361.75      178.74     49.34 o 
  -6   2   4       51.19       57.28     11.02 o 
  -5   2   4      689.65      653.02     24.84 o 
  -4   2   4     1792.55     1896.71    150.14 o 
  -3   2   4      373.29      373.31     17.11 o 
  -2   2   4     7596.01     8055.76     78.31 o 
  -1   2   4    10016.14    10036.27    101.88 o 
   0   2   4     2142.92     2137.03     28.58 o 
   1   2   4     2041.43     1758.89     24.35 o 
   2   2   4     4913.28     4485.28    105.42 o 
   3   2   4      200.39      170.30     22.32 o 
   4   2   4      268.79      202.91     16.31 o 
   5   2   4      184.51      156.20     17.09 o 
   6   2   4        0.39        1.43     10.04 o 
  -6   3   4       86.77       72.34     12.03 o 
  -5   3   4     1177.36     1212.89     31.22 o 
  -4   3   4      681.43      713.87     33.56 o 
  -3   3   4     4878.94     5284.98     83.77 o 
  -2   3   4     1002.15     1236.32     27.57 o 
  -1   3   4      585.93      748.50     13.17 o 
   0   3   4     3222.79     3426.05     27.36 o 
   1   3   4     3131.20     2585.10    128.28 o 
   2   3   4       95.09       78.33      8.16 o 
   3   3   4     1639.26     1434.87     45.95 o 
   4   3   4        9.03        3.91      4.70 o 
   5   3   4      142.35      139.36     13.14 o 
   6   3   4        1.28       -7.01      7.01 o 
  -6   4   4       61.19       60.07     12.54 o 
  -5   4   4      374.00      383.70     21.50 o 
  -4   4   4      413.51      385.78     36.01 o 
  -3   4   4     1152.76     1225.67     43.04 o 
  -2   4   4       51.99       70.07      7.30 o 
  -1   4   4    11344.94    11764.59    119.59 o 
   0   4   4     6676.87     6937.84     74.52 o 
   1   4   4      404.22      381.04     16.06 o 
   2   4   4     1288.08     1445.48     42.21 o 
   3   4   4     1484.97     1370.66    118.41 o 
   4   4   4      161.60      173.57     13.57 o 
   5   4   4      251.31      236.83     19.01 o 
  -6   5   4      197.64      165.29     12.55 o 
  -5   5   4      699.75      823.12     40.81 o 
  -4   5   4        9.71        7.29      3.60 o 
  -3   5   4      309.55      290.01     31.98 o 
  -2   5   4    10215.96    10542.32    178.11 o 
  -1   5   4     3116.39     3130.77     57.85 o 
   0   5   4     2451.21     2448.08    135.08 o 
   1   5   4     4672.77     4758.32     55.24 o 
   2   5   4     1446.67     1492.00     91.70 o 
   3   5   4       33.39       21.91      9.26 o 
   4   5   4     1326.62     1397.95     53.95 o 
   5   5   4      224.38      201.58     19.33 o 
  -6   6   4       28.11       27.10      6.92 o 
  -5   6   4      198.08      223.72     21.72 o 
  -4   6   4     2517.81     2615.44     99.81 o 
  -3   6   4     1742.82     1725.71     82.35 o 
  -2   6   4     2789.56     2947.39    101.23 o 
  -1   6   4       93.97       58.74     13.63 o 
   0   6   4     2888.81     2773.65     73.43 o 
   1   6   4     2827.30     2889.59    125.43 o 
   2   6   4     6570.17     6416.12    102.11 o 
   3   6   4     2570.15     2541.35     68.25 o 
   4   6   4        8.94       10.90      7.21 o 
   5   6   4        1.98       -3.95      7.20 o 
  -5   7   4      161.21      165.08     20.91 o 
  -4   7   4      562.73      669.54     36.56 o 
  -3   7   4      832.79      916.65     62.94 o 
  -2   7   4     2321.91     2345.35     96.31 o 
  -1   7   4     4706.85     4824.05     92.05 o 
   0   7   4     7019.78     6427.86    195.95 o 
   1   7   4      134.52      172.82     14.99 o 
   2   7   4       51.51       51.70     13.53 o 
   3   7   4     2356.52     2358.55     54.29 o 
   4   7   4      409.58      466.32     31.62 o 
   5   7   4      262.09      271.70     20.30 o 
  -5   8   4      478.96      613.79     25.93 o 
  -4   8   4      433.20      515.31     25.79 o 
  -3   8   4     1326.37     1331.57     31.35 o 
  -2   8   4     3761.22     3938.09     87.74 o 
  -1   8   4     1535.89     1553.82     51.35 o 
   0   8   4      251.38      229.98     17.46 o 
   1   8   4     3053.64     3097.42     94.10 o 
   2   8   4     1430.08     1414.85     68.13 o 
   3   8   4       27.24       34.60     10.37 o 
   4   8   4      926.41     1067.81     45.19 o 
   5   8   4       90.38       99.68     16.94 o 
  -5   9   4       38.22       35.51      6.31 o 
  -4   9   4      721.42      831.75     31.97 o 
  -3   9   4      744.58      787.13     28.92 o 
  -2   9   4       85.97       89.64     14.25 o 
  -1   9   4     1295.36     1195.10     48.01 o 
   0   9   4     1725.33     1521.27     68.61 o 
   1   9   4      378.94      351.78     32.47 o 
   2   9   4     1094.84     1116.13     45.67 o 
   3   9   4      442.84      469.96     30.21 o 
   4   9   4       20.36       22.51      7.71 o 
  -5  10   4       45.80       57.34     12.12 o 
  -4  10   4       54.77       48.96      9.80 o 
  -3  10   4      128.56      135.42     13.96 o 
  -2  10   4      250.40      244.93     19.18 o 
  -1  10   4     1177.81     1091.36     28.51 o 
   0  10   4     1698.42     1507.77     81.15 o 
   1  10   4       73.33       76.29      7.59 o 
   2  10   4       90.37       77.41     13.88 o 
   3  10   4      113.79      123.93     23.72 o 
   4  10   4      131.27      185.16     15.87 o 
  -4  11   4      153.43      211.84     26.90 o 
  -3  11   4        0.90        3.23      5.13 o 
  -2  11   4     2414.71     2422.82     53.28 o 
  -1  11   4     2018.86     2062.46     62.49 o 
   0  11   4       81.60       60.67      8.05 o 
   1  11   4      298.75      320.26     18.04 o 
   2  11   4      442.01      546.46     28.15 o 
   3  11   4       69.56       77.03     12.19 o 
   4  11   4       37.98       51.39     11.65 o 
  -4  12   4      104.56      132.56     17.70 o 
  -3  12   4     1475.81     1692.82     52.92 o 
  -2  12   4       58.87       27.47      8.65 o 
  -1  12   4      139.43      131.02     13.17 o 
   0  12   4       49.81       53.02      6.94 o 
   1  12   4     1614.28     1552.01     38.67 o 
   2  12   4      226.68      222.07     21.10 o 
   3  12   4      274.57      330.49     21.20 o 
  -3  13   4       38.40       40.46      6.15 o 
  -2  13   4       68.98       61.70      8.81 o 
  -1  13   4      995.22      920.49     32.39 o 
   0  13   4      123.45      103.08      9.75 o 
   1  13   4      380.26      366.16     20.30 o 
   2  13   4       72.47       67.15     10.63 o 
   3  13   4      473.95      484.04     20.87 o 
  -2  14   4       34.12       24.51      5.08 o 
  -1  14   4        1.97        5.24      3.52 o 
   0  14   4       68.02       62.98      8.24 o 
   1  14   4      434.23      411.57     24.15 o 
   2  14   4        0.14        2.64      2.89 o 
  -1  15   4      286.61      214.81     14.65 o 
   0  15   4       49.71       28.74      9.04 o 
  -5   0   5      497.67      447.89     31.10 o 
  -3   0   5    14023.29    14450.61    499.68 o 
  -1   0   5    43731.01    42629.36    161.97 o 
   1   0   5      186.83      272.35     58.53 o 
   3   0   5    10737.93     9478.60    187.59 o 
   5   0   5      664.74      489.92     40.77 o 
  -6   1   5       11.43       28.91     36.14 o 
  -5   1   5     4441.77     4324.44     63.50 o 
  -4   1   5        3.01        6.20      3.29 o 
  -3   1   5     6798.67     6928.84     93.21 o 
  -2   1   5       98.92      106.07      7.28 o 
  -1   1   5     7702.17     7820.50     80.47 o 
   0   1   5      330.29      314.66     10.11 o 
   1   1   5    25160.62    23249.49    223.02 o 
   2   1   5      655.74      619.06     21.44 o 
   3   1   5     1490.85     1146.35     46.47 o 
   4   1   5        2.02       -1.27      5.20 o 
   5   1   5      716.57      602.07     37.53 o 
   6   1   5       52.80       25.05     14.11 o 
  -6   2   5        6.55       -7.48     13.49 o 
  -5   2   5       80.98       80.91      9.14 o 
  -4   2   5       20.90       19.31      4.86 o 
  -3   2   5     3331.56     3520.18    150.71 o 
  -2   2   5        5.50       15.33      4.13 o 
  -1   2   5     9490.89     9178.97    133.98 o 
   0   2   5      648.13      746.17     15.05 o 
   1   2   5        0.08       14.71      9.56 o 
   2   2   5      234.16      226.99     17.46 o 
   3   2   5     1888.41     1476.13     98.63 o 
   4   2   5       14.07        9.63      4.16 o 
   5   2   5      304.73      304.25     22.91 o 
  -6   3   5        0.36       -6.27     10.18 o 
  -5   3   5       13.13       15.11      4.36 o 
  -4   3   5        9.91        6.83      4.23 o 
  -3   3   5       63.40       70.99      8.09 o 
  -2   3   5       36.87       84.36      7.79 o 
  -1   3   5        2.02        9.50      2.29 o 
   0   3   5        6.63       17.33      4.47 o 
   1   3   5       83.20       79.31      7.36 o 
   2   3   5      411.62      408.67     30.40 o 
   3   3   5        0.85        1.30      3.36 o 
   4   3   5      104.94       84.47      9.67 o 
   5   3   5       33.49       22.03      5.43 o 
  -6   4   5       45.42       52.15     10.26 o 
  -5   4   5        1.11       -3.80      6.78 o 
  -4   4   5       62.25       49.53      9.41 o 
  -3   4   5     2326.34     2572.13     63.58 o 
  -2   4   5       34.39       35.08      5.59 o 
  -1   4   5     3105.64     3282.86     45.28 o 
   0   4   5      353.88      357.82     17.85 o 
   1   4   5        1.34       11.61      4.41 o 
   2   4   5      745.78      667.00     30.80 o 
   3   4   5      192.91      173.59     29.04 o 
   4   4   5       72.39       88.04     11.22 o 
   5   4   5      141.49      147.84     12.89 o 
  -6   5   5      292.72      269.30     15.43 o 
  -5   5   5     1748.78     1920.21     46.36 o 
  -4   5   5     1809.92     1536.81     51.77 o 
  -3   5   5     3759.65     3996.39    120.44 o 
  -2   5   5       61.43       87.62     17.55 o 
  -1   5   5     1515.60     1583.34    107.35 o 
   0   5   5      819.29      706.94     21.22 o 
   1   5   5     8673.54     9332.66    167.89 o 
   2   5   5        2.94        7.05      4.67 o 
   3   5   5     2033.13     2006.66     61.09 o 
   4   5   5        0.44       -6.32      6.32 o 
   5   5   5      314.54      313.09     22.72 o 
  -6   6   5      516.69      500.48     19.47 o 
  -5   6   5      352.43      359.19     26.73 o 
  -4   6   5       36.16       34.62      9.03 o 
  -3   6   5     1950.88     1981.84     89.75 o 
  -2   6   5     8056.97     8297.31    171.65 o 
  -1   6   5    16014.72    16884.84    225.74 o 
   0   6   5     1391.34     1303.80     58.88 o 
   1   6   5        0.08       12.23      7.80 o 
   2   6   5      173.20      139.61     21.50 o 
   3   6   5     5472.39     5696.35     96.93 o 
   4   6   5      662.91      763.88     39.05 o 
   5   6   5      268.95      282.53     20.77 o 
  -5   7   5      995.61     1241.61     47.51 o 
  -4   7   5     1380.41     1588.63     44.80 o 
  -3   7   5     1235.81     1275.91     75.19 o 
  -2   7   5      314.57      384.69     39.72 o 
  -1   7   5     1701.11     1687.84     51.36 o 
   0   7   5     6751.01     6809.75     99.00 o 
   1   7   5     7106.01     7580.52    150.54 o 
   2   7   5     2631.49     2856.32     97.95 o 
   3   7   5       20.84       25.59      6.66 o 
   4   7   5      192.98      225.19     21.54 o 
   5   7   5      162.96      188.30     15.92 o 
  -5   8   5      122.18      136.67     12.45 o 
  -4   8   5      284.38      330.76     20.66 o 
  -3   8   5     1024.19     1084.65     28.31 o 
  -2   8   5     1592.83     1622.57     57.24 o 
  -1   8   5     1742.66     1686.94     72.17 o 
   0   8   5      800.37      726.41     33.98 o 
   1   8   5        5.26       44.48     13.10 o 
   2   8   5     1456.44     1544.57     73.62 o 
   3   8   5      504.62      550.04     32.81 o 
   4   8   5      579.37      632.59     33.54 o 
   5   8   5       62.86       76.61      9.46 o 
  -5   9   5       64.90       84.78      8.75 o 
  -4   9   5       99.91      108.71     12.00 o 
  -3   9   5      164.31      150.87     15.61 o 
  -2   9   5       24.39       42.81      9.46 o 
  -1   9   5       18.54       22.97      7.39 o 
   0   9   5      817.40      714.06     34.51 o 
   1   9   5        0.41       11.39      7.00 o 
   2   9   5      680.14      675.93     24.54 o 
   3   9   5       22.00       44.59     10.28 o 
   4   9   5       30.39       34.07      7.78 o 
  -4  10   5        2.71        1.10      4.73 o 
  -3  10   5       17.65       15.09      5.03 o 
  -2  10   5        1.51       24.45      6.93 o 
  -1  10   5      604.49      645.72     20.34 o 
   0  10   5      115.97       98.92      9.06 o 
   1  10   5       46.80       39.30      5.10 o 
   2  10   5      162.72      139.33     15.68 o 
   3  10   5       93.21      100.27     13.08 o 
   4  10   5       14.98        7.42      4.17 o 
  -4  11   5      561.02      656.19     46.92 o 
  -3  11   5      304.26      322.51     20.02 o 
  -2  11   5      106.20       90.98     10.09 o 
  -1  11   5       47.21       44.86      7.41 o 
   0  11   5      906.56      833.10     28.91 o 
   1  11   5      137.44      174.41     13.30 o 
   2  11   5      799.50      829.00     58.23 o 
   3  11   5      238.20      288.85     30.22 o 
   4  11   5       57.99       50.47     12.33 o 
  -4  12   5       83.61      103.15     15.58 o 
  -3  12   5        0.50       -2.39     10.13 o 
  -2  12   5     2986.51     2827.73     87.33 o 
  -1  12   5      461.79      440.19     20.40 o 
   0  12   5      561.02      552.96     22.72 o 
   1  12   5        6.88       10.58      5.31 o 
   2  12   5      252.44      303.50     33.62 o 
   3  12   5      141.12      160.46     19.51 o 
  -3  13   5        0.74        2.81      6.53 o 
  -2  13   5       69.89       59.49      8.18 o 
  -1  13   5        0.42       -2.20      4.31 o 
   0  13   5     3308.33     3044.23     51.05 o 
   1  13   5      116.47      113.49     11.44 o 
   2  13   5      934.94      903.72    156.22 o 
  -2  14   5      781.02      678.98     28.14 o 
  -1  14   5       16.24       12.72      5.37 o 
   0  14   5       70.53       56.03      7.65 o 
   1  14   5       42.91       32.45      4.73 o 
  -6   0   6      802.03      820.96     52.65 o 
  -4   0   6     3484.91     3045.76    109.61 o 
  -2   0   6     4613.37     4708.69     71.79 o 
   0   0   6    28469.19    27200.99    215.88 o 
   2   0   6     1377.90     1113.88     60.85 o 
   4   0   6      254.31      192.30     32.29 o 
  -6   1   6       90.78       65.77     16.59 o 
  -5   1   6      645.71      565.18     22.78 o 
  -4   1   6     3943.14     3855.11     61.56 o 
  -3   1   6      322.91      314.49     15.15 o 
  -2   1   6    13979.09    14322.51    123.03 o 
  -1   1   6      377.88      301.53     12.27 o 
   0   1   6      112.90      129.80     10.93 o 
   1   1   6       41.01       23.93      6.41 o 
   2   1   6     6764.11     6444.39    228.64 o 
   3   1   6       99.70       84.37     14.45 o 
   4   1   6     1106.31     1061.31     36.36 o 
   5   1   6      415.66      342.29     18.70 o 
  -6   2   6      867.53      882.79     35.90 o 
  -5   2   6      140.43      123.68     13.26 o 
  -4   2   6      592.77      543.25     23.61 o 
  -3   2   6     3486.23     3471.83     73.99 o 
  -2   2   6      811.84      738.45     21.87 o 
  -1   2   6      103.05      175.07     12.16 o 
   0   2   6     6936.60     6677.87    124.68 o 
   1   2   6     1812.04     1663.34     93.39 o 
   2   2   6      101.88      104.65     17.38 o 
   3   2   6     1711.10     1360.34    127.96 o 
   4   2   6     1201.78     1217.66     44.18 o 
   5   2   6        3.81       -1.89      5.22 o 
  -6   3   6       47.52       57.75      9.88 o 
  -5   3   6      985.41      992.57     31.07 o 
  -4   3   6      288.55      257.84     16.79 o 
  -3   3   6      761.26      726.79     39.18 o 
  -2   3   6      736.40     1028.71     28.46 o 
  -1   3   6    10067.78    10111.88    131.81 o 
   0   3   6      326.86      313.34     14.90 o 
   1   3   6     4531.26     4151.62     55.92 o 
   2   3   6      197.05      141.86     15.19 o 
   3   3   6      671.19      715.54     57.38 o 
   4   3   6      189.08      198.99     17.96 o 
   5   3   6      232.00      233.02     15.42 o 
  -6   4   6      176.79      169.38     12.36 o 
  -5   4   6       31.75       26.70      6.19 o 
  -4   4   6     1096.40     1133.14     37.51 o 
  -3   4   6     2368.74     2487.65     65.19 o 
  -2   4   6      614.90      695.63     24.67 o 
  -1   4   6    12280.66    12957.15    167.90 o 
   0   4   6     3847.52     4016.61     62.88 o 
   1   4   6     1962.65     1949.66     49.17 o 
   2   4   6     1675.24     1678.22     88.76 o 
   3   4   6     2027.29     1833.78     58.42 o 
   4   4   6       23.59       35.04      6.90 o 
   5   4   6       87.06       84.82     18.20 o 
  -6   5   6      385.07      339.58     16.61 o 
  -5   5   6     1023.56     1144.78     35.42 o 
  -4   5   6     1096.49     1162.94     46.70 o 
  -3   5   6      979.86      999.81     61.51 o 
  -2   5   6     4563.03     4517.81    139.13 o 
  -1   5   6     1179.57     1274.61     40.52 o 
   0   5   6     2381.53     2875.54     57.47 o 
   1   5   6     4456.62     4706.46     75.00 o 
   2   5   6     2523.91     2680.56    261.54 o 
   3   5   6      687.41      664.15     29.21 o 
   4   5   6      512.60      575.77     34.75 o 
   5   5   6      208.67      171.77     16.08 o 
  -6   6   6      217.18      222.77     12.60 o 
  -5   6   6      669.70      775.33     57.54 o 
  -4   6   6     2040.94     2208.08     52.41 o 
  -3   6   6      383.60      406.97     41.43 o 
  -2   6   6      650.16      605.79     47.84 o 
  -1   6   6     1666.47     1605.90     55.27 o 
   0   6   6     8695.80     8538.18    106.09 o 
   1   6   6     2102.31     2222.82     84.33 o 
   2   6   6     1050.32     1185.64     63.93 o 
   3   6   6     1159.16     1137.15     44.57 o 
   4   6   6      131.68      163.64     18.48 o 
   5   6   6      234.69      214.99     21.14 o 
  -5   7   6        0.27        7.82      5.03 o 
  -4   7   6      845.33      985.64     35.30 o 
  -3   7   6     2169.94     2290.01     54.83 o 
  -2   7   6     3665.83     3624.84    123.19 o 
  -1   7   6     1902.74     1891.28    125.39 o 
   0   7   6       98.19      111.15     13.57 o 
   1   7   6      731.57      743.91     50.34 o 
   2   7   6     1066.91     1231.31     66.93 o 
   3   7   6      644.05      658.65     35.32 o 
   4   7   6      800.73      939.39     40.33 o 
   5   7   6       71.24       53.99      8.42 o 
  -5   8   6      281.14      346.11     21.16 o 
  -4   8   6        4.70        4.36      6.08 o 
  -3   8   6     1044.03     1085.25     43.77 o 
  -2   8   6      688.82      733.26     46.03 o 
  -1   8   6     1045.72     1001.58     44.95 o 
   0   8   6     1089.91      949.56     40.46 o 
   1   8   6     1571.65     1728.81     77.52 o 
   2   8   6      110.60      117.01     10.29 o 
   3   8   6     1061.07     1174.73     38.03 o 
   4   8   6      836.47     1111.27     59.67 o 
  -5   9   6      168.85      218.85     16.69 o 
  -4   9   6      508.09      606.30     26.51 o 
  -3   9   6       55.16       46.66      6.92 o 
  -2   9   6      526.77      558.62     28.05 o 
  -1   9   6     2711.44     2421.47    131.44 o 
   0   9   6     1566.46     1410.25     50.26 o 
   1   9   6      410.36      396.66     18.46 o 
   2   9   6      498.47      565.62     31.18 o 
   3   9   6      133.54      179.32     17.70 o 
   4   9   6      621.70      827.25     32.17 o 
  -4  10   6      456.84      567.21     23.75 o 
  -3  10   6      181.22      200.85     21.08 o 
  -2  10   6     2295.24     2223.72     85.42 o 
  -1  10   6     2646.34     2616.78     63.81 o 
   0  10   6      309.43      282.54     17.01 o 
   1  10   6       67.08       61.11      7.73 o 
   2  10   6     1177.32     1399.16     81.08 o 
   3  10   6      127.25      163.05     15.56 o 
   4  10   6        0.54        4.32      2.85 o 
  -4  11   6       16.77       16.86      8.36 o 
  -3  11   6      585.85      636.35     26.68 o 
  -2  11   6       58.42       64.92      9.80 o 
  -1  11   6      110.00      100.12     10.26 o 
   0  11   6     2213.81     2160.08     58.88 o 
   1  11   6      844.71      848.38     32.60 o 
   2  11   6        4.85        6.16      7.17 o 
   3  11   6      299.68      344.79     29.22 o 
  -3  12   6        7.36       16.19      7.16 o 
  -2  12   6        0.49        7.19      5.52 o 
  -1  12   6      131.78      127.86     12.80 o 
   0  12   6      469.68      468.86     20.60 o 
   1  12   6     1067.20     1127.31     35.84 o 
   2  12   6      184.10      253.70     28.91 o 
   3  12   6       47.35       62.10     12.51 o 
  -3  13   6     1124.92     1088.53     34.11 o 
  -2  13   6      414.51      395.60     24.41 o 
  -1  13   6     1118.87      945.65     30.90 o 
   0  13   6       86.36       58.09      7.28 o 
   1  13   6      197.60      185.44     13.53 o 
   2  13   6        5.47        7.27      5.33 o 
  -2  14   6       38.50       28.36      6.00 o 
  -1  14   6      583.91      468.87     18.79 o 
   0  14   6       28.28       18.56      5.68 o 
   1  14   6      348.29      268.10     21.38 o 
  -5   0   7      688.46      630.13     35.52 o 
  -3   0   7     1581.82     1519.48     68.20 o 
  -1   0   7     1181.30     1422.87     47.59 o 
   1   0   7      866.88      750.56     45.58 o 
   3   0   7       17.50       20.97     13.16 o 
   5   0   7       88.49       75.10     10.70 o 
  -6   1   7       57.43       55.83     23.52 o 
  -5   1   7      172.40      155.63     10.89 o 
  -4   1   7     1332.17     1313.41     50.66 o 
  -3   1   7      394.82      343.51     19.07 o 
  -2   1   7     3917.35     3723.09     43.94 o 
  -1   1   7      701.20      591.52     18.20 o 
   0   1   7     5836.52     7182.76     82.77 o 
   1   1   7      119.26      113.30     13.37 o 
   2   1   7     3774.95     3596.77    150.54 o 
   3   1   7      194.42      196.37     21.58 o 
   4   1   7        0.21       -0.64      4.21 o 
   5   1   7        0.19        2.24      4.05 o 
  -6   2   7     1209.77     1195.06     44.67 o 
  -5   2   7        6.36        7.95      3.08 o 
  -4   2   7      116.79      106.86     11.72 o 
  -3   2   7      206.78      221.81     19.18 o 
  -2   2   7    11924.64    12024.47    180.90 o 
  -1   2   7     1345.77     1389.41     28.72 o 
   0   2   7    17301.54    19095.53    134.63 o 
   1   2   7      690.13      672.56     30.10 o 
   2   2   7      404.34      659.48     65.87 o 
   3   2   7        5.31        8.42     13.54 o 
   4   2   7     1450.05     1503.08     42.24 o 
   5   2   7        5.41        0.82      3.78 o 
  -6   3   7       21.22       18.75      5.78 o 
  -5   3   7      633.77      650.79     22.74 o 
  -4   3   7    12022.76    12128.73    267.09 o 
  -3   3   7     1213.67     1313.20     46.99 o 
  -2   3   7     5626.03     5687.57     70.03 o 
  -1   3   7      194.74      222.26     11.90 o 
   0   3   7     5118.84     6346.45    277.56 o 
   1   3   7     1488.34     1480.05     41.85 o 
   2   3   7     9509.38     8404.62    108.21 o 
   3   3   7      198.91      159.69     29.46 o 
   4   3   7      587.35      613.20     23.37 o 
   5   3   7       35.13       10.76      9.84 o 
  -6   4   7     1065.03      994.82     33.20 o 
  -5   4   7     1243.73     1259.74     37.33 o 
  -4   4   7      834.18      891.40     29.41 o 
  -3   4   7     1323.16     1360.74     49.61 o 
  -2   4   7     6901.89     7179.63    124.23 o 
  -1   4   7     4848.45     4833.98    112.97 o 
   0   4   7    10249.47    10339.33    472.54 o 
   1   4   7      122.97      115.74     10.73 o 
   2   4   7       18.80       35.40     17.84 o 
   3   4   7      284.88      274.18     14.26 o 
   4   4   7     2317.20     2619.91     66.34 o 
   5   4   7      129.29      108.89     12.20 o 
  -6   5   7       42.69       38.07      5.71 o 
  -5   5   7      156.89      159.46     13.32 o 
  -4   5   7      641.20      725.27     37.14 o 
  -3   5   7      989.04      987.54     62.49 o 
  -2   5   7     3015.10     3069.16     69.44 o 
  -1   5   7      875.98      916.20     26.61 o 
   0   5   7      335.42      258.71     26.54 o 
   1   5   7     1799.12     1758.87     41.10 o 
   2   5   7     3352.28     3308.74     78.21 o 
   3   5   7      122.92       98.52      8.68 o 
   4   5   7      118.05      124.49     12.53 o 
   5   5   7      140.95      120.66     12.29 o 
  -5   6   7      370.14      413.22     26.85 o 
  -4   6   7      371.77      360.56     27.38 o 
  -3   6   7      640.93      659.86     53.18 o 
  -2   6   7       43.80       69.92     17.36 o 
  -1   6   7      425.53      381.64     24.77 o 
   0   6   7     2740.91     2724.42     89.19 o 
   1   6   7      122.30      116.03     21.11 o 
   2   6   7       24.58       23.15      8.60 o 
   3   6   7      260.98      333.71     28.49 o 
   4   6   7        7.62       13.23      8.27 o 
   5   6   7        0.73        1.19      4.00 o 
  -5   7   7       10.40       20.94      6.33 o 
  -4   7   7      164.35      209.15     16.41 o 
  -3   7   7     1144.74     1255.06     41.16 o 
  -2   7   7        4.01       13.94      9.28 o 
  -1   7   7       57.19       49.13      9.44 o 
   0   7   7      893.43      900.87     38.81 o 
   1   7   7      203.04      303.34     34.00 o 
   2   7   7      610.89      625.93     34.64 o 
   3   7   7       68.76       91.39     19.06 o 
   4   7   7        0.75       -0.47      4.14 o 
  -5   8   7      457.84      557.31     30.97 o 
  -4   8   7        0.90        4.86      4.70 o 
  -3   8   7        0.15       15.72      6.93 o 
  -2   8   7      871.28      879.20     26.46 o 
  -1   8   7     4160.89     3937.57    126.68 o 
   0   8   7     5903.15     5963.95    146.51 o 
   1   8   7     1373.22     1469.50     74.23 o 
   2   8   7      227.81      251.75     29.05 o 
   3   8   7      160.92      186.24     17.37 o 
   4   8   7      346.06      404.11     23.98 o 
  -5   9   7      589.11      791.97     35.35 o 
  -4   9   7      949.48     1162.09     35.38 o 
  -3   9   7     1923.52     2096.13     83.47 o 
  -2   9   7      765.80      783.28     32.70 o 
  -1   9   7      543.59      513.27     20.19 o 
   0   9   7      362.85      349.50     16.06 o 
   1   9   7     4175.99     4445.68     71.08 o 
   2   9   7      801.91      986.62     33.69 o 
   3   9   7      873.51     1120.87     38.89 o 
   4   9   7      117.49      130.37     10.14 o 
  -4  10   7      377.24      423.97     34.22 o 
  -3  10   7      590.42      726.49     36.00 o 
  -2  10   7      570.49      592.15     28.20 o 
  -1  10   7     2662.86     2758.38     86.36 o 
   0  10   7      410.67      396.83     23.30 o 
   1  10   7      151.13      170.71     14.60 o 
   2  10   7       86.33      107.51     13.75 o 
   3  10   7      394.84      597.03     37.09 o 
  -4  11   7       85.11      113.02     17.96 o 
  -3  11   7      957.48     1065.49     41.20 o 
  -2  11   7      360.02      314.31     25.21 o 
  -1  11   7      201.09      166.38     18.15 o 
   0  11   7       48.96       53.35      9.05 o 
   1  11   7     1618.54     1668.84     44.84 o 
   2  11   7      231.45      288.18     31.34 o 
   3  11   7      302.69      410.87     33.62 o 
  -3  12   7      285.08      272.72     26.56 o 
  -2  12   7       15.71        9.97      6.20 o 
  -1  12   7      587.45      650.43     33.15 o 
   0  12   7      158.54      155.21     14.15 o 
   1  12   7        3.07       11.01      4.79 o 
   2  12   7       80.76       84.91     16.03 o 
  -2  13   7      121.96      107.67     12.44 o 
  -1  13   7        4.96       -2.34      3.73 o 
   0  13   7       45.69       32.21      6.05 o 
   1  13   7       53.21       44.95      8.19 o 
   2  13   7       12.24       21.59      7.22 o 
  -1  14   7      276.84      192.26     11.25 o 
   0  14   7      255.41      222.31     55.18 o 
  -6   0   8      521.77      451.20     31.45 o 
  -4   0   8      723.01      688.29     29.35 o 
  -2   0   8     1909.06     1818.67     88.49 o 
   0   0   8       31.27       21.44      9.04 o 
   2   0   8      260.66      249.58     31.38 o 
   4   0   8      117.92       98.31     13.02 o 
  -6   1   8        3.19       -0.32      3.40 o 
  -5   1   8      293.94      303.11     16.44 o 
  -4   1   8     1754.14     1716.89     32.40 o 
  -3   1   8     4756.85     5091.34     93.55 o 
  -2   1   8      282.12      249.15     12.13 o 
  -1   1   8     6343.97     6149.17     75.54 o 
   0   1   8     2292.77     2678.09     57.83 o 
   1   1   8        4.31       27.84      8.15 o 
   2   1   8      612.96      533.03     32.24 o 
   3   1   8     1159.75     1138.34     33.86 o 
   4   1   8        1.75        5.52      4.29 o 
   5   1   8      122.02      100.53      9.05 o 
  -6   2   8       88.11       80.93     13.41 o 
  -5   2   8     2013.12     1962.97     52.22 o 
  -4   2   8      919.85      925.13     26.35 o 
  -3   2   8     5393.71     5612.07    135.05 o 
  -2   2   8      544.11      517.90     17.72 o 
  -1   2   8     1839.66     1700.17     33.80 o 
   0   2   8     2553.65     2968.81     56.64 o 
   1   2   8    14296.21    15430.96    148.15 o 
   2   2   8       17.66       23.15      8.16 o 
   3   2   8      624.13      565.45     40.34 o 
   4   2   8      336.56      350.77     20.95 o 
   5   2   8      263.75      242.89     16.76 o 
  -6   3   8       37.48       32.57      6.56 o 
  -5   3   8      295.06      242.75     12.97 o 
  -4   3   8        1.38        9.25      3.25 o 
  -3   3   8     5818.18     5966.53    287.89 o 
  -2   3   8     1360.52     1327.15     29.22 o 
  -1   3   8    15725.07    14894.17    126.43 o 
   0   3   8      106.15       90.79     16.37 o 
   1   3   8      127.04      179.66     42.12 o 
   2   3   8      833.72      777.25     33.98 o 
   3   3   8     4243.09     4131.48     63.69 o 
   4   3   8       55.59       31.20      6.88 o 
   5   3   8      390.81      346.61     19.10 o 
  -6   4   8       14.21       13.70      2.90 o 
  -5   4   8     2573.42     2799.93     72.05 o 
  -4   4   8      385.94      376.73     18.23 o 
  -3   4   8     3779.59     3693.30    110.10 o 
  -2   4   8       75.33       72.29      8.80 o 
  -1   4   8     3233.86     3195.40    177.22 o 
   0   4   8     1227.37     1257.18    154.99 o 
   1   4   8    10764.26    11325.37    135.85 o 
   2   4   8      603.96      529.50     31.71 o 
   3   4   8      189.75      207.82     14.18 o 
   4   4   8       29.14       38.43     10.98 o 
   5   4   8      298.24      282.61     25.73 o 
  -5   5   8        0.57        2.78      3.85 o 
  -4   5   8       40.57       35.59      8.37 o 
  -3   5   8     3168.52     3049.38    111.34 o 
  -2   5   8      607.74      681.59     33.87 o 
  -1   5   8     2286.28     2225.32     45.00 o 
   0   5   8     2183.75     2174.39     81.39 o 
   1   5   8        0.84       12.61      4.30 o 
   2   5   8       31.09       33.59      8.92 o 
   3   5   8      475.61      572.54     26.58 o 
   4   5   8      300.51      321.74     18.85 o 
   5   5   8       48.65       47.89     10.61 o 
  -5   6   8      331.87      350.22     17.75 o 
  -4   6   8      303.99      303.83     24.11 o 
  -3   6   8       78.28       59.60      8.99 o 
  -2   6   8      685.60      643.68     53.72 o 
  -1   6   8      387.77      387.10     25.66 o 
   0   6   8      108.48       85.48     16.92 o 
   1   6   8      153.28      192.99     27.52 o 
   2   6   8      510.32      554.35     34.74 o 
   3   6   8       97.29      106.26     15.30 o 
   4   6   8      306.10      345.66     24.23 o 
  -5   7   8      230.95      254.93     19.20 o 
  -4   7   8      404.46      514.47     25.00 o 
  -3   7   8      253.10      228.81     21.80 o 
  -2   7   8       63.50       64.77     17.16 o 
  -1   7   8     1964.36     1971.57     85.47 o 
   0   7   8      466.66      480.45     43.92 o 
   1   7   8      688.71      746.32     54.79 o 
   2   7   8      840.24      912.33     57.52 o 
   3   7   8       21.99       38.63     10.10 o 
   4   7   8      113.47      102.55      9.87 o 
  -5   8   8      352.37      355.46     30.89 o 
  -4   8   8     1007.98     1107.15     36.68 o 
  -3   8   8     1747.42     1957.33     62.78 o 
  -2   8   8      203.81      212.64     15.42 o 
  -1   8   8       90.35       93.99     11.19 o 
   0   8   8     2459.54     2450.63     54.48 o 
   1   8   8     1223.26     1329.60     34.18 o 
   2   8   8       54.88       56.55      9.98 o 
   3   8   8      427.35      586.69     25.26 o 
   4   8   8      228.75      254.97     21.14 o 
  -4   9   8      141.07      168.86     13.11 o 
  -3   9   8      293.48      335.50     25.87 o 
  -2   9   8     3198.98     3238.89     82.31 o 
  -1   9   8     1250.57     1277.83     40.56 o 
   0   9   8      501.13      512.72     22.21 o 
   1   9   8      678.09      771.80     30.10 o 
   2   9   8      712.82      832.72     29.81 o 
   3   9   8      274.17      393.14     19.17 o 
   4   9   8      133.67      165.92     12.40 o 
  -4  10   8     1097.79     1285.44     34.42 o 
  -3  10   8      510.06      530.80     29.94 o 
  -2  10   8        1.72        5.46      5.19 o 
  -1  10   8      250.91      252.53     18.82 o 
   0  10   8     1698.34     1649.08     47.03 o 
   1  10   8     1234.55     1320.07     38.78 o 
   2  10   8     1406.97     1572.23     60.69 o 
   3  10   8       30.84       48.17      6.51 o 
  -4  11   8      102.15      130.38     17.59 o 
  -3  11   8      108.43      109.07     12.99 o 
  -2  11   8     2204.73     2008.25     47.99 o 
  -1  11   8      491.90      482.75     23.70 o 
   0  11   8      858.30      840.62     27.61 o 
   1  11   8      176.56      159.67     16.63 o 
   2  11   8      396.60      458.91     38.53 o 
   3  11   8       34.51       66.72     12.59 o 
  -3  12   8       41.58       31.65      8.73 o 
  -2  12   8      144.31      129.99     15.07 o 
  -1  12   8      105.71      106.50     13.72 o 
   0  12   8       93.58       77.48     12.25 o 
   1  12   8       46.58       37.31      7.63 o 
   2  12   8      143.69      183.57     21.18 o 
  -2  13   8       22.11       10.55      6.11 o 
  -1  13   8      222.46      204.45     12.96 o 
   0  13   8        6.32        4.67      3.84 o 
   1  13   8      285.53      270.84     22.13 o 
  -5   0   9     2911.34     2754.36     67.66 o 
  -3   0   9      604.49      607.42     46.48 o 
  -1   0   9    10763.30     9182.31    136.30 o 
   1   0   9    14268.14    15023.53    217.34 o 
   3   0   9      212.00      189.87     27.18 o 
   5   0   9      591.86      521.97     32.43 o 
  -6   1   9      253.12      229.49     14.54 o 
  -5   1   9        2.82       13.93      4.56 o 
  -4   1   9     1446.77     1387.37     27.64 o 
  -3   1   9    10351.70    10388.28    137.02 o 
  -2   1   9      144.99      167.33     12.12 o 
  -1   1   9     4606.83     4291.84    221.89 o 
   0   1   9      405.73      424.50     43.85 o 
   1   1   9     3883.10     4794.57     86.17 o 
   2   1   9      601.16      594.64     34.49 o 
   3   1   9     2798.64     2594.79     71.51 o 
   4   1   9        4.47        9.12      4.26 o 
   5   1   9       14.78       15.23      3.90 o 
  -6   2   9      104.01       73.47     12.34 o 
  -5   2   9      936.82      870.75     26.07 o 
  -4   2   9      161.72      155.32     14.00 o 
  -3   2   9      338.54      354.46     25.83 o 
  -2   2   9     8007.27     7834.64    114.87 o 
  -1   2   9     3033.41     2797.46    197.59 o 
   0   2   9     1906.33     2289.91     52.49 o 
   1   2   9     1540.56     1380.60     37.07 o 
   2   2   9     1246.32     1345.05     63.55 o 
   3   2   9        0.18        5.30      4.17 o 
   4   2   9      242.97      240.17     20.77 o 
   5   2   9      177.33      154.20     12.04 o 
  -6   3   9      823.21      841.74     36.87 o 
  -5   3   9        6.05        8.70      3.61 o 
  -4   3   9      662.96      772.93     30.29 o 
  -3   3   9        1.52        1.42      3.33 o 
  -2   3   9      556.87      538.39     19.60 o 
  -1   3   9      432.44      438.80     22.58 o 
   0   3   9     5403.49     6735.09     89.32 o 
   1   3   9      326.49      393.05     19.90 o 
   2   3   9     1102.18     1033.30     66.71 o 
   3   3   9       72.83       75.64      7.93 o 
   4   3   9       73.16       85.37      9.97 o 
   5   3   9      121.80       75.06     12.84 o 
  -5   4   9       11.18        9.24      4.47 o 
  -4   4   9     1768.71     1934.73     67.17 o 
  -3   4   9      356.37      373.15     26.91 o 
  -2   4   9     1925.51     1967.18     59.92 o 
  -1   4   9     2545.58     2542.76     55.33 o 
   0   4   9       73.55       91.36     34.84 o 
   1   4   9       64.36       76.53     12.28 o 
   2   4   9     1201.23     1208.53     61.11 o 
   3   4   9      256.17      283.60     16.55 o 
   4   4   9       70.88       72.81      9.20 o 
  -5   5   9      229.47      277.15     15.77 o 
  -4   5   9        3.08        7.14      4.91 o 
  -3   5   9     4873.72     4752.22    106.61 o 
  -2   5   9     2384.07     2461.93     72.49 o 
  -1   5   9      324.98      287.61     16.35 o 
   0   5   9      375.85      374.90     35.45 o 
   1   5   9     3213.33     3609.32    194.12 o 
   2   5   9      370.97      404.09     19.98 o 
   3   5   9      905.04     1040.96     31.02 o 
   4   5   9      326.67      350.18     23.20 o 
  -5   6   9     1451.41     1582.38     38.84 o 
  -4   6   9     1080.21     1157.41     42.51 o 
  -3   6   9       85.45       95.93     13.42 o 
  -2   6   9      575.54      616.59     48.87 o 
  -1   6   9     3527.53     3111.30    114.11 o 
   0   6   9     6939.41     6615.87    150.90 o 
   1   6   9     4485.56     4761.87    139.00 o 
   2   6   9      288.01      348.15     26.10 o 
   3   6   9       42.10       60.88      9.51 o 
   4   6   9      166.26      194.04     13.24 o 
  -5   7   9        1.42       -1.05      3.91 o 
  -4   7   9     1672.27     1810.61     46.87 o 
  -3   7   9     1748.69     1719.49     86.27 o 
  -2   7   9     2278.21     2261.44     56.66 o 
  -1   7   9     2019.49     1749.22     80.23 o 
   0   7   9       14.09       32.91     14.34 o 
   1   7   9       10.96       21.43      4.90 o 
   2   7   9     2172.16     2626.81     67.28 o 
   3   7   9     1027.50     1232.06     47.75 o 
   4   7   9      151.78      149.73     10.37 o 
  -5   8   9      445.18      538.17     52.14 o 
  -4   8   9       55.49       60.45      8.36 o 
  -3   8   9     1216.74     1221.14     49.38 o 
  -2   8   9     2373.04     2440.95     58.00 o 
  -1   8   9      424.84      459.91     26.12 o 
   0   8   9      580.63      589.92     27.61 o 
   1   8   9     1351.06     1426.12     35.89 o 
   2   8   9       39.98       54.56     11.04 o 
   3   8   9       77.68       84.93      9.43 o 
   4   8   9      198.33      209.67     19.58 o 
  -4   9   9      344.98      408.68     18.89 o 
  -3   9   9        7.49       18.70      6.84 o 
  -2   9   9        7.51       13.04      5.18 o 
  -1   9   9     1515.28     1503.09     53.07 o 
   0   9   9     1288.90     1216.19     38.52 o 
   1   9   9      158.11      159.79     12.15 o 
   2   9   9      528.89      680.74     33.81 o 
   3   9   9       78.99       93.42      9.03 o 
  -4  10   9      332.08      367.30     21.24 o 
  -3  10   9      505.13      528.35     28.46 o 
  -2  10   9      130.03      126.34     13.19 o 
  -1  10   9      629.95      632.28     28.01 o 
   0  10   9        5.50        7.68      5.89 o 
   1  10   9        0.49        4.72      4.60 o 
   2  10   9      244.65      268.69     25.40 o 
   3  10   9      270.79      362.33     29.25 o 
  -3  11   9      246.81      211.86     16.76 o 
  -2  11   9      503.14      469.77     22.43 o 
  -1  11   9       51.25       54.99      8.20 o 
   0  11   9       13.96        9.75      6.88 o 
   1  11   9      463.72      492.21     25.88 o 
   2  11   9      195.99      251.65     25.89 o 
  -3  12   9        0.15       -2.15      3.11 o 
  -2  12   9      219.21      205.60     13.25 o 
  -1  12   9      222.36      188.37     12.90 o 
   0  12   9     1012.96      955.62     28.47 o 
   1  12   9      123.13       85.08     13.99 o 
   2  12   9       49.73       56.85     10.43 o 
  -1  13   9      156.30      111.37      9.65 o 
   0  13   9        0.29       -1.86      4.26 o 
  -6   0  10       35.83       35.37      8.19 o 
  -4   0  10     5470.23     5185.41     96.94 o 
  -2   0  10    10171.25     9292.69    115.42 o 
   0   0  10     3438.89     4140.50    105.84 o 
   2   0  10     8544.80     8354.79    178.60 o 
   4   0  10       80.96      115.00     23.64 o 
  -6   1  10     1946.50     1718.57     51.09 o 
  -5   1  10        0.40       -3.23      3.23 o 
  -4   1  10      356.94      331.32     17.43 o 
  -3   1  10     1586.76     1539.47     54.02 o 
  -2   1  10    10957.86    10277.32    126.02 o 
  -1   1  10       51.70       76.91     10.96 o 
   0   1  10     9581.57    10921.27    121.25 o 
   1   1  10      243.83      287.05     27.38 o 
   2   1  10      187.33      343.98     34.18 o 
   3   1  10       65.97       59.37      9.05 o 
   4   1  10     1400.09     1473.01     47.33 o 
  -5   2  10        0.48       -0.86      2.66 o 
  -4   2  10     3189.20     3261.64     63.31 o 
  -3   2  10      197.80      196.95     15.77 o 
  -2   2  10     1444.14     1412.99     43.80 o 
  -1   2  10       30.91       53.16     12.49 o 
   0   2  10     1540.62     1952.93     62.33 o 
   1   2  10      122.09      198.07     28.39 o 
   2   2  10     3314.63     3328.86     81.23 o 
   3   2  10       22.01       24.72      6.61 o 
   4   2  10       37.45       31.75      8.66 o 
  -5   3  10       14.27       15.11      4.29 o 
  -4   3  10        6.89       16.21      5.71 o 
  -3   3  10       20.28       24.43      4.13 o 
  -2   3  10       27.87       38.21      5.60 o 
  -1   3  10       93.86      125.92     12.76 o 
   0   3  10      163.56      173.77     16.33 o 
   1   3  10      519.91      625.81     25.84 o 
   2   3  10       25.70       31.95      5.29 o 
   3   3  10        0.07       -0.26      4.29 o 
   4   3  10        3.71        1.21      5.32 o 
  -5   4  10       44.95       51.03      8.45 o 
  -4   4  10      485.94      531.18     24.41 o 
  -3   4  10      119.10      112.23     12.13 o 
  -2   4  10      957.31      936.03     40.20 o 
  -1   4  10        4.72       23.09     11.91 o 
   0   4  10      324.44      367.90     28.65 o 
   1   4  10      435.56      493.31     50.91 o 
   2   4  10     2762.03     3001.61     46.59 o 
   3   4  10        2.23        4.14      4.04 o 
   4   4  10       34.31       29.53      7.48 o 
  -5   5  10      222.55      233.25     16.46 o 
  -4   5  10      337.48      333.10     33.69 o 
  -3   5  10      294.00      300.94     24.28 o 
  -2   5  10     4049.67     3941.19    118.91 o 
  -1   5  10     1446.96     1432.54     46.25 o 
   0   5  10     5251.34     5343.50    137.97 o 
   1   5  10      329.45      362.84     18.23 o 
   2   5  10        0.16       18.93      6.59 o 
   3   5  10      331.91      387.76     18.43 o 
   4   5  10      405.79      457.33     33.99 o 
  -5   6  10      550.87      596.72     30.43 o 
  -4   6  10     2828.76     3181.70     71.24 o 
  -3   6  10     2334.53     2361.25    166.44 o 
  -2   6  10     4347.51     4229.27     76.19 o 
   0   6  10     1104.80     1115.43     69.82 o 
   1   6  10     1269.45     1247.62     50.37 o 
   2   6  10     2478.45     2932.00    111.41 o 
   3   6  10      121.03      106.57     14.11 o 
   4   6  10       54.50       64.51      8.48 o 
  -5   7  10      343.60      376.56     26.69 o 
  -4   7  10      167.38      179.11     11.42 o 
  -3   7  10       85.25      101.77     12.75 o 
  -2   7  10     2812.60     2780.50     60.58 o 
  -1   7  10     3369.99     3210.87    123.70 o 
   0   7  10     3093.72     3102.71     62.83 o 
   1   7  10      253.23      290.83     23.29 o 
   2   7  10       35.18       48.23     10.18 o 
   3   7  10      460.59      517.87     36.25 o 
   4   7  10      297.52      331.83     15.76 o 
  -4   8  10     1484.52     1670.95     58.01 o 
  -3   8  10     1220.58     1246.81     40.30 o 
  -2   8  10      376.40      394.62     23.37 o 
  -1   8  10       46.52       28.56      7.52 o 
   0   8  10      259.45      250.48     22.16 o 
   1   8  10     1415.93     1486.15     41.30 o 
   2   8  10      405.85      487.90     29.09 o 
   3   8  10      305.66      365.99     19.22 o 
  -4   9  10       35.35       37.19      5.49 o 
  -3   9  10      412.86      369.67     20.90 o 
  -2   9  10        3.07        6.90      4.30 o 
  -1   9  10     1044.53     1058.68     36.84 o 
   0   9  10      154.02      143.03     13.24 o 
   1   9  10       92.02       94.14     10.42 o 
   2   9  10        0.64        3.63      4.81 o 
   3   9  10       34.35       43.22      7.13 o 
  -4  10  10      172.20      175.52     12.93 o 
  -3  10  10       33.55       23.38      5.43 o 
  -2  10  10       80.36       88.95     11.70 o 
  -1  10  10        5.49       12.53      4.95 o 
   0  10  10       11.53       15.60      5.15 o 
   1  10  10       57.17       63.92      8.28 o 
   2  10  10       53.53       57.13      8.77 o 
  -3  11  10      138.98      132.97      9.86 o 
  -2  11  10      108.33       90.40      9.29 o 
  -1  11  10     1038.24     1025.45     31.81 o 
   0  11  10      604.02      617.18     24.52 o 
   1  11  10      102.78       98.34     10.88 o 
   2  11  10      294.28      327.85     25.71 o 
  -2  12  10      594.58      540.77     24.88 o 
  -1  12  10       17.94       10.08      3.51 o 
   0  12  10        3.38        6.83      2.57 o 
   1  12  10      695.72      561.44     32.01 o 
  -5   0  11      244.22      196.95     16.62 o 
  -3   0  11     3233.85     3094.55     75.80 o 
  -1   0  11    14479.96    15149.64    209.05 o 
   1   0  11        1.65       92.04     19.01 o 
   3   0  11     2079.16     2061.55     83.83 o 
  -5   1  11     2728.02     2638.77     45.95 o 
  -4   1  11       17.07       24.11      5.23 o 
  -3   1  11     2228.03     2199.32     45.18 o 
  -2   1  11     1110.60      974.99     32.06 o 
  -1   1  11     1057.85     1085.53     85.42 o 
   0   1  11        2.88       12.08      5.28 o 
   1   1  11     4504.47     5251.77     92.16 o 
   2   1  11      268.22      254.32     13.61 o 
   3   1  11      504.87      478.82     28.77 o 
   4   1  11      137.19      127.86     13.34 o 
  -5   2  11        4.43       10.72      3.41 o 
  -4   2  11      781.99      766.10     30.33 o 
  -3   2  11     2060.53     1940.25     37.50 o 
  -2   2  11       21.25       33.35      7.53 o 
  -1   2  11     1735.03     1833.16     51.06 o 
   0   2  11     3510.49     4147.39    110.44 o 
   1   2  11       32.12       46.33     16.32 o 
   2   2  11     1692.54     1728.97     44.85 o 
   3   2  11      350.91      368.54     20.55 o 
   4   2  11       65.36       65.03      9.68 o 
  -5   3  11       22.11       24.85      5.04 o 
  -4   3  11      309.81      308.62     18.89 o 
  -3   3  11      152.88      158.97     11.78 o 
  -2   3  11     8935.28     7863.44    158.98 o 
  -1   3  11     1065.55     1133.06     39.42 o 
   0   3  11     1351.05     1312.65    105.40 o 
   1   3  11       15.32       30.99      5.16 o 
   2   3  11     2107.41     2222.77     44.30 o 
   3   3  11      340.17      327.25     23.69 o 
   4   3  11      320.09      318.89     19.29 o 
  -5   4  11      426.25      462.99     22.61 o 
  -4   4  11     2382.16     2393.73     50.24 o 
  -3   4  11       71.51       69.75      7.89 o 
  -2   4  11      200.75      183.10     17.87 o 
  -1   4  11     5177.14     5304.98    118.90 o 
   0   4  11     2197.48     2364.69    207.81 o 
   1   4  11     2871.05     3187.26     48.91 o 
   2   4  11     1367.22     1590.20     43.80 o 
   3   4  11      149.29      177.09     22.48 o 
   4   4  11       12.35        1.12      5.85 o 
  -5   5  11     1324.53     1387.41     36.35 o 
  -4   5  11      246.81      247.03     28.26 o 
  -3   5  11     2525.27     2433.98     82.80 o 
  -2   5  11      626.82      600.50     27.89 o 
  -1   5  11       18.70       25.21     13.74 o 
   0   5  11     1085.42     1046.72     57.10 o 
   1   5  11     1524.99     1596.40     54.77 o 
   2   5  11      101.17      115.31     22.31 o 
   3   5  11     1009.05     1068.18     40.30 o 
   4   5  11      262.27      237.28     14.55 o 
  -5   6  11      383.34      380.14     17.14 o 
  -4   6  11      609.22      729.60     33.04 o 
  -3   6  11     1055.42     1103.97     45.11 o 
  -2   6  11     1646.35     1641.55     60.29 o 
  -1   6  11     4228.51     4429.43    296.23 o 
   0   6  11       11.33       12.57      4.52 o 
   1   6  11       24.96       63.14     11.90 o 
   2   6  11      236.15      292.54     34.63 o 
   3   6  11      595.92      652.65     30.40 o 
  -4   7  11      865.92     1041.39     29.09 o 
  -3   7  11     1044.28     1050.92     86.59 o 
  -2   7  11      253.30      265.63     18.93 o 
  -1   7  11      448.88      501.96     85.82 o 
   0   7  11     1867.84     1821.06     57.45 o 
   1   7  11     2178.55     2332.61     63.73 o 
   2   7  11      552.99      565.79     31.16 o 
   3   7  11        8.72        7.72      3.73 o 
  -4   8  11       89.12       93.96     10.56 o 
  -3   8  11      702.22      672.28     34.15 o 
  -2   8  11      929.56      929.62     34.79 o 
  -1   8  11       18.37       22.68     12.24 o 
   0   8  11     1307.86     1245.28     47.44 o 
   1   8  11      337.42      334.71     19.12 o 
   2   8  11        0.22        7.59      5.11 o 
   3   8  11      105.80      137.71     12.01 o 
  -4   9  11      155.76      152.72     13.26 o 
  -3   9  11      692.94      717.71     32.98 o 
  -2   9  11      801.22      733.44     29.58 o 
  -1   9  11     1065.16     1051.28     35.52 o 
   0   9  11       50.37       41.06     11.87 o 
   1   9  11       79.10       77.27      9.02 o 
   2   9  11      141.28      159.06     14.61 o 
  -3  10  11      303.80      296.26     14.73 o 
  -2  10  11      186.83      168.23     13.83 o 
  -1  10  11     1288.45     1356.22     37.67 o 
   0  10  11      150.24      151.86     13.99 o 
   1  10  11      704.99      749.21     30.25 o 
   2  10  11      299.71      345.06     27.53 o 
  -2  11  11       11.00        8.50      3.40 o 
  -1  11  11      304.72      297.00     17.23 o 
   0  11  11      831.53      770.51     25.03 o 
   1  11  11       94.07       96.89     10.60 o 
  -1  12  11      122.63      102.65      8.15 o 
   0  12  11      157.63      115.89      8.21 o 
  -4   0  12      586.00      559.20     30.64 o 
  -2   0  12      941.67      862.55     38.35 o 
   0   0  12      126.68      194.41     25.19 o 
   2   0  12      581.51      567.88     26.14 o 
   4   0  12       17.92       30.41      8.73 o 
  -5   1  12      910.29      797.18     21.06 o 
  -4   1  12      325.19      331.53     16.51 o 
  -3   1  12      200.99      211.50     13.70 o 
  -2   1  12       30.96       32.81      5.40 o 
  -1   1  12     1250.15     1378.61     56.87 o 
   0   1  12       21.60       24.38      5.39 o 
   1   1  12     1646.46     1626.53     37.41 o 
   2   1  12        0.62        2.60      3.34 o 
   3   1  12      391.51      376.19     16.79 o 
   4   1  12       38.60       29.22      6.17 o 
  -5   2  12       47.84       59.00      7.28 o 
  -4   2  12       26.42       36.01      6.63 o 
  -3   2  12     4651.11     4586.49     73.51 o 
  -2   2  12       35.53       31.12      4.59 o 
  -1   2  12     3462.58     3437.07     81.60 o 
   0   2  12      527.98      573.32     20.29 o 
   1   2  12     1309.96     1334.77     35.97 o 
   2   2  12      734.60      783.57     26.75 o 
   3   2  12     2121.27     2349.78     92.42 o 
   4   2  12        7.35        5.37      3.66 o 
  -5   3  12     3452.24     3260.43     76.90 o 
  -4   3  12      180.71      189.94     14.27 o 
  -3   3  12      878.37      873.07     31.54 o 
  -2   3  12       20.57       24.88      6.98 o 
  -1   3  12     9225.75     9556.50    112.71 o 
   0   3  12      847.15      888.65     28.49 o 
   1   3  12     2472.50     2624.30     54.26 o 
   2   3  12      384.10      437.07     22.87 o 
   3   3  12       37.07       38.49      8.27 o 
   4   3  12      120.72       95.28     13.01 o 
  -5   4  12       59.10       67.60      8.11 o 
  -4   4  12     1002.09     1038.00     31.54 o 
  -3   4  12     6059.22     5892.24     98.62 o 
  -2   4  12     2376.08     2375.49     49.98 o 
  -1   4  12     3255.67     3538.54    124.74 o 
   0   4  12      380.63      411.08     16.76 o 
   1   4  12     1488.50     1581.51     45.16 o 
   2   4  12        4.02       10.75      5.01 o 
   3   4  12     1377.63     1417.14     42.96 o 
  -5   5  12      946.99     1022.95     35.66 o 
  -4   5  12       92.58      104.29     17.58 o 
  -3   5  12      149.04      168.84     17.74 o 
  -2   5  12     1057.43     1131.56     65.25 o 
  -1   5  12     1821.75     2008.18     86.21 o 
   0   5  12     1789.06     1807.45     80.52 o 
   1   5  12     3165.27     3206.27    102.38 o 
   2   5  12       14.96       23.14     10.93 o 
   3   5  12       62.97       48.03      8.30 o 
  -4   6  12      404.52      469.67     24.97 o 
  -3   6  12      344.65      315.77     23.59 o 
  -2   6  12        1.48       -1.74      6.63 o 
  -1   6  12      139.92      144.25     35.51 o 
   0   6  12      529.13      575.04     25.76 o 
   1   6  12        5.41        7.64      5.57 o 
   2   6  12      777.21      838.04     36.40 o 
   3   6  12       10.36       16.04      4.94 o 
  -4   7  12      481.92      493.29     23.46 o 
  -3   7  12      179.24      168.11     16.11 o 
  -2   7  12      135.30      117.40     12.31 o 
  -1   7  12      641.31      741.12     58.48 o 
   0   7  12       63.68       48.59      9.78 o 
   1   7  12      149.56      147.66     15.77 o 
   2   7  12       44.67       46.13      8.87 o 
   3   7  12      110.00      106.05     10.38 o 
  -4   8  12      301.54      300.35     16.28 o 
  -3   8  12     1140.52     1152.93     93.12 o 
  -2   8  12      771.68      735.71     29.63 o 
  -1   8  12      497.22      499.70     24.42 o 
   0   8  12        2.70       10.72      4.75 o 
   1   8  12      394.95      408.40     19.71 o 
   2   8  12      373.74      470.20     23.99 o 
  -3   9  12      225.89      188.31     21.76 o 
  -2   9  12      159.83      161.44     14.52 o 
  -1   9  12     1574.32     1589.89     41.49 o 
   0   9  12     2034.29     2186.74     47.57 o 
   1   9  12      920.41      966.98     30.55 o 
   2   9  12      254.12      324.80     17.84 o 
  -3  10  12      906.55      750.24     46.63 o 
  -2  10  12     2039.89     1783.11     44.56 o 
  -1  10  12      616.16      590.43     23.47 o 
   0  10  12       95.86       94.17     32.97 o 
   1  10  12       37.65       37.95      7.79 o 
  -2  11  12      946.32      705.71     34.77 o 
  -1  11  12       14.27       14.07      4.00 o 
   0  11  12     1459.42     1276.70     60.96 o 
  -5   0  13      102.29       78.45      8.60 o 
  -3   0  13      731.70      700.56     34.48 o 
  -1   0  13      596.90      594.33     26.18 o 
   1   0  13      650.99      582.14     28.05 o 
   3   0  13     1404.95     1437.46     57.18 o 
  -5   1  13      400.86      340.45     14.69 o 
  -4   1  13     1208.50     1221.42     41.41 o 
  -3   1  13      187.46      170.50     12.04 o 
  -2   1  13     2121.83     2183.47     88.94 o 
  -1   1  13     1701.47     1632.63     30.66 o 
   0   1  13     1000.88      966.44     30.82 o 
   1   1  13       71.54       86.39      9.70 o 
   2   1  13      633.53      661.61     19.35 o 
   3   1  13      146.70      120.62     10.91 o 
  -5   2  13       13.26        6.30      3.47 o 
  -4   2  13      376.46      392.89     19.72 o 
  -3   2  13      517.81      479.41     23.41 o 
  -2   2  13     5304.11     5501.19    107.91 o 
  -1   2  13     1503.31     1548.24     54.20 o 
   0   2  13     7261.51     7421.08    112.42 o 
   1   2  13      520.93      523.99     22.71 o 
   2   2  13        4.81       14.31      5.47 o 
   3   2  13        1.61        3.80      2.91 o 
  -5   3  13      174.73      160.22     13.85 o 
  -4   3  13     6053.65     6225.30     75.56 o 
  -3   3  13      781.96      762.29     28.69 o 
  -2   3  13     1615.53     1791.34     57.48 o 
  -1   3  13      213.69      261.75     33.30 o 
   0   3  13      533.62      530.77     26.57 o 
   1   3  13      453.50      472.86     24.90 o 
   2   3  13     3225.11     3416.68     71.17 o 
   3   3  13       18.64       19.93      4.46 o 
  -4   4  13      231.07      256.18     14.60 o 
  -3   4  13      235.65      242.51     13.52 o 
  -2   4  13     2943.40     2771.68     68.72 o 
  -1   4  13       24.01       36.41      5.89 o 
   0   4  13     4679.95     4871.78    121.05 o 
   1   4  13      538.97      558.10     26.50 o 
   2   4  13       34.42       43.21     13.60 o 
   3   4  13       36.52       34.42      5.04 o 
  -4   5  13      968.59     1093.02     50.92 o 
  -3   5  13      703.02      690.27     43.39 o 
  -2   5  13     1620.11     1437.05     70.14 o 
  -1   5  13     1603.31     1728.12     77.16 o 
   0   5  13     1235.33     1182.81     64.32 o 
   1   5  13      448.50      442.99     31.90 o 
   2   5  13      384.56      480.23     26.48 o 
   3   5  13      361.84      333.20     18.14 o 
  -4   6  13       72.49       88.72     15.73 o 
  -3   6  13      395.67      405.68     24.60 o 
  -2   6  13       64.87       74.64     14.61 o 
  -1   6  13      989.97      973.65     58.33 o 
   0   6  13      432.11      412.76     36.64 o 
   1   6  13      445.76      453.35     26.07 o 
   2   6  13      113.30      127.03     13.28 o 
   3   6  13       86.53       84.58      8.50 o 
  -4   7  13      340.62      353.15     26.36 o 
  -3   7  13        0.12        5.03      3.40 o 
  -2   7  13     1644.00     1665.72     61.90 o 
  -1   7  13      205.61      198.92     26.50 o 
   0   7  13        3.97       16.46      6.77 o 
   1   7  13      228.94      255.78     18.74 o 
   2   7  13      262.33      296.95     30.28 o 
  -3   8  13      661.98      645.29     39.50 o 
  -2   8  13      219.64      188.08     12.71 o 
  -1   8  13     1373.15     1357.08     92.88 o 
   0   8  13     2067.49     2258.49    105.22 o 
   1   8  13        0.03        2.53      3.91 o 
   2   8  13      104.65      118.26     10.61 o 
  -3   9  13     1828.46     1683.53     56.05 o 
  -2   9  13     1498.02     1341.14     90.88 o 
  -1   9  13       68.68       59.17      9.54 o 
   0   9  13       19.34       20.67      5.78 o 
   1   9  13     1373.76     1420.09     30.17 o 
  -2  10  13       14.00        9.68      4.71 o 
  -1  10  13     1850.92     1655.53     61.72 o 
   0  10  13      330.70      300.21     35.67 o 
  -4   0  14      279.89      268.74     18.74 o 
  -2   0  14     7295.26     7643.73    280.70 o 
   0   0  14     3637.01     3503.30     67.51 o 
   2   0  14      741.57      720.89     26.95 o 
  -4   1  14     3432.53     3422.27     71.69 o 
  -3   1  14      255.81      290.05     17.56 o 
  -2   1  14       54.12       85.95      8.77 o 
  -1   1  14      294.93      281.30     16.10 o 
   0   1  14     3302.51     3141.58     45.13 o 
   1   1  14      386.22      395.67     15.88 o 
   2   1  14      766.02      788.80     21.26 o 
   3   1  14       22.34       22.39      4.82 o 
  -4   2  14        3.16       10.34      3.74 o 
  -3   2  14     2174.14     2169.68     46.85 o 
  -2   2  14     1888.00     1908.80     46.53 o 
  -1   2  14       32.44       20.10      5.63 o 
   0   2  14      178.17      200.44     16.23 o 
   1   2  14      978.48     1030.69     35.48 o 
   2   2  14      239.49      226.82     13.36 o 
   3   2  14       21.26       11.93      3.07 o 
  -4   3  14      195.32      232.50     16.99 o 
  -3   3  14      454.80      440.04     20.56 o 
  -2   3  14      260.21      303.79     21.74 o 
  -1   3  14     2530.79     2600.53     77.20 o 
   0   3  14       30.83       19.71      5.78 o 
   1   3  14       83.74       98.29     11.16 o 
   2   3  14      285.84      275.93     20.35 o 
   3   3  14      273.81      250.33     13.98 o 
  -4   4  14      135.48      147.97      9.89 o 
  -3   4  14      504.75      510.67     23.38 o 
  -2   4  14      523.31      524.81     22.74 o 
  -1   4  14      152.55      145.47     14.72 o 
   0   4  14       30.52       29.22      7.98 o 
   1   4  14      745.42      838.43     53.36 o 
   2   4  14      190.80      198.14     15.83 o 
  -4   5  14     1757.29     1853.92     43.08 o 
  -3   5  14     1082.82     1195.26     57.00 o 
  -2   5  14      106.42       99.06     12.45 o 
  -1   5  14        3.80       12.32      8.15 o 
   0   5  14     1320.47     1345.49    112.23 o 
   1   5  14      138.44      154.03     14.46 o 
   2   5  14      277.63      285.91     17.96 o 
  -4   6  14      165.53      183.25     12.21 o 
  -3   6  14     1402.94     1340.64     55.86 o 
  -2   6  14     2907.34     2796.37     63.14 o 
  -1   6  14      937.98      903.39     51.46 o 
   0   6  14     1334.12     1290.76     62.27 o 
   1   6  14        0.29       17.86      5.53 o 
   2   6  14      463.37      480.66     37.48 o 
  -3   7  14      240.42      254.45     16.00 o 
  -2   7  14      464.86      428.79     18.84 o 
  -1   7  14      816.52     1001.12     52.64 o 
   0   7  14     2676.91     2635.29     83.14 o 
   1   7  14     1981.54     1877.45     51.40 o 
   2   7  14      755.90      799.31     48.20 o 
  -3   8  14     1324.14     1205.76     46.15 o 
  -2   8  14      679.11      587.13     23.99 o 
  -1   8  14      876.30      828.85     24.67 o 
   0   8  14      308.37      314.89     22.63 o 
   1   8  14      736.10      688.80     25.26 o 
  -2   9  14      487.97      429.26     28.04 o 
  -1   9  14      733.57      610.62     23.56 o 
   0   9  14      301.81      260.02     19.79 o 
  -3   0  15      121.12      142.15     13.44 o 
  -1   0  15     6436.61     6240.13    191.38 o 
   1   0  15     3527.32     3747.64     63.92 o 
  -4   1  15       60.99       49.18      5.84 o 
  -3   1  15     6078.63     6025.73    119.89 o 
  -2   1  15      437.29      447.06     21.49 o 
  -1   1  15     1482.19     1548.50     32.45 o 
   0   1  15        8.81       10.75      3.65 o 
   1   1  15     1098.72     1072.38     26.54 o 
   2   1  15       71.56       54.57      5.90 o 
  -4   2  15      148.87      151.55      9.83 o 
  -3   2  15      123.26      146.73     11.30 o 
  -2   2  15      106.97      114.41     11.00 o 
  -1   2  15     2064.61     2061.01     66.50 o 
   0   2  15      329.91      322.87     15.12 o 
   1   2  15     1083.40     1151.80     27.14 o 
   2   2  15       89.97       85.20      8.32 o 
  -4   3  15        1.97       -0.33      1.81 o 
  -3   3  15       11.47        9.96      3.31 o 
  -2   3  15      260.16      231.62     14.78 o 
  -1   3  15       70.30       68.12     10.16 o 
   0   3  15       33.08       32.78      5.65 o 
   1   3  15        1.97        8.55      4.27 o 
   2   3  15      106.25       92.87      6.87 o 
  -4   4  15       21.95       18.97      5.86 o 
  -3   4  15       31.06       41.81      5.55 o 
  -2   4  15      127.40      116.81      9.98 o 
  -1   4  15     2002.00     1773.36     61.25 o 
   0   4  15       48.18       54.60     13.08 o 
   1   4  15      748.55      814.29     47.02 o 
   2   4  15       38.86       30.82      4.08 o 
  -3   5  15     2590.98     2598.80     74.12 o 
  -2   5  15      512.71      542.26     38.46 o 
  -1   5  15     1017.38      993.00     52.74 o 
   0   5  15      417.14      417.47     32.01 o 
   1   5  15      494.04      504.55     35.11 o 
   2   5  15      265.61      260.04     10.15 o 
  -3   6  15      611.14      611.56     23.71 o 
  -2   6  15      657.63      644.06     26.75 o 
  -1   6  15     1212.07     1103.51     35.58 o 
   0   6  15      710.27      690.90     37.88 o 
   1   6  15     2280.70     2149.37    206.62 o 
  -2   7  15     1745.83     1570.10     37.94 o 
  -1   7  15     1783.81     1598.44     40.08 o 
   0   7  15       16.87       13.17      6.86 o 
   1   7  15       42.55       53.70      7.52 o 
  -2   8  15      260.71      206.03     18.05 o 
  -1   8  15       75.10       57.95      5.74 o 
   0   8  15     1350.16     1239.43     31.03 o 
  -2   0  16     3579.11     3569.05    156.45 o 
   0   0  16      929.53      846.41     41.73 o 
   2   0  16      965.70      928.09     39.96 o 
  -3   1  16      644.54      619.24     26.80 o 
  -2   1  16     1658.55     1583.47     64.64 o 
  -1   1  16       42.77       50.66      7.44 o 
   0   1  16     2122.33     2091.49     39.44 o 
   1   1  16       99.94      106.78      8.47 o 
   2   1  16       18.25       17.65      5.94 o 
  -3   2  16      605.96      584.68     19.45 o 
  -2   2  16      155.93      156.22     11.32 o 
  -1   2  16     2676.97     2604.91     48.22 o 
   0   2  16       27.17       31.56      5.91 o 
   1   2  16      213.50      242.69     14.26 o 
  -3   3  16     2258.92     2057.90     46.83 o 
  -2   3  16       79.82       78.20      7.74 o 
  -1   3  16       34.52       40.64      6.01 o 
   0   3  16      146.17      138.89      8.27 o 
   1   3  16     1540.17     1537.98     47.51 o 
  -3   4  16       51.38       31.28      7.79 o 
  -2   4  16     1835.97     1617.47     31.56 o 
  -1   4  16     1551.04     1426.33     30.87 o 
   0   4  16      109.44      117.17      7.06 o 
   1   4  16      208.38      239.29     12.95 o 
  -2   5  16      313.98      242.07     22.29 o 
  -1   5  16      375.49      414.21     29.41 o 
   0   5  16     2144.62     1976.79     43.65 o 
   1   5  16      213.05      194.07     10.70 o 
  -2   6  16     1600.06     1456.05     48.38 o 
  -1   6  16       10.69        6.14      2.98 o 
   0   6  16       16.36        7.49      3.39 o 
  -3   0  17        5.39        8.84      3.71 o 
  -1   0  17      517.82      470.93     22.80 o 
   1   0  17      253.85      211.46     18.89 o 
  -2   1  17     1262.90     1208.14     40.98 o 
  -1   1  17       33.31       25.98      3.79 o 
   0   1  17       36.91       42.30      4.51 o 
   1   1  17      111.25       99.47      9.37 o 
  -2   2  17        1.27       16.29      3.53 o 
  -1   2  17       10.07       11.37      4.58 o 
   0   2  17     2548.58     2312.04     32.79 o 
  -2   3  17     4853.86     4325.37     46.03 o 
  -1   3  17      352.28      318.88     11.72 o 
   0   3  17      786.83      770.41     17.64 o 
  -2   4  17      234.73      244.93     19.23 o 
  -1   4  17      847.84      803.86     25.78 o 
   0   4  17     1830.79     1648.59     53.89 o 
                                                 
